# Supplementary material for: Alcohol and khat dual use among male adults in Ethiopia: A multilevel multinomial analysis
Source: PLoS One. 2023 Sep 21;18(9):e0290415. doi: 10.1371/journal.pone.0290415 (PMC10513231; doi:10.1371/journal.pone.0290415)
Supplement: S1 File — (XLSX) [file pone.0290415.s001.xlsx]

## Sheet: Sheet1
ID	cluster number/IDinCluster	household number in one cluster	men's sample weight (6 decimals)	current age	age category	primary sampling unit	sample stratum number	type of place of residence	number of wives/partners	Wives Category	Region	Residence	Education	Religion	Hhmembers	SexOfHHH	AgeOfHHH	Literacy	NewsPaper	Radio	TV	Internet	InternetLastMonth	WealthInde/Individual	WealthIndexResidence/Context	1OfChildren	CurentSmoking	Past1TobacoandOther	MarritalStatus	Current/PastUnion	Occupation	OcupationGrp/ever	Works12Month	OwnsHouse	EverKhat	EverAlcohol	wgt	SubstanceUse
1 410 4	1	410	4677405	15	0	1	10	0	1 wives	1	7	0	0	1	1	1	2	0	1	1	1	1	1	1	2	0	1	1	1	1	1t work	1	1	1	1	1	4677405	0
5 348 3	5	348	68002	15	0	5	24	1	0 wives	1	4	1	1	1	1	1	1	1	1	1	1	1	1	2	0	0	0	0	1	0	sales w	1	1	0	0	0	.068002	0
6 123 3	6	123	154451	15	0	6	15	0	1 wives	1	3	0	1	1	1	1	2	1	1	1	1	1	1	0	0	0	1	1	1	1	subsist	1	1	1	1	1	.154451	0
6 267 4	6	267	154451	15	0	6	15	0	1 wives	1	3	0	1	1	1	1	2	1	1	1	1	1	1	1	1	0	1	1	1	1	1t work	1	1	1	1	1	.154451	0
6 374 2	6	374	154451	15	0	6	15	0	1 wives	1	3	0	1	1	0	0	1	1	1	1	1	1	1	0	0	0	1	1	1	1	subsist	1	1	1	1	1	.154451	0
9 60 3	9	60	275688	15	0	9	13	0	1 wives	1	9	0	1	1	0	1	2	1	1	1	1	1	1	0	0	0	1	1	1	1	laboure	1	1	1	1	1	.275688	0
10 19 2	10	19	1864433	15	0	10	6	0	1 wives	1	2	0	1	1	0	0	2	1	1	1	1	1	1	1	2	0	1	1	1	1	1t work	1	1	1	1	1	1864433	0
13 184 3	13	184	49800	15	0	13	20	0	1 wives	1	5	0	1	2	1	1	2	1	1	1	1	1	1	0	0	0	1	1	1	1	1t work	1	1	1	1	1	.0498	0
16 410 11	16	410	135988	15	0	16	13	0	1 wives	1	9	0	1	1	1	1	1	0	1	1	1	1	1	0	0	0	1	1	1	1	market-	1	1	1	1	1	.135988	0
19 65 3	19	65	406592	15	0	19	23	1	0 wives	1	0	1	1	0	0	1	2	1	1	1	1	1	1	2	2	0	0	0	1	0	0t work	0	0	0	0	0	.406592	0
20 64 4	20	64	1575429	15	0	20	18	0	1 wives	1	8	0	1	2	1	1	2	1	1	1	1	1	1	2	2	0	1	1	1	1	subsist	1	1	1	1	1	1575429	0
25 339 5	25	339	112182	15	0	25	24	1	1 wives	1	4	1	1	1	0	1	2	1	1	1	1	1	1	2	1	0	1	1	1	1	1t work	1	1	1	1	1	.112182	1
26 149 6	26	149	2777732	15	0	26	11	0	1 wives	1	7	0	1	1	1	1	2	1	1	1	1	1	1	1	2	0	1	1	1	1	subsist	1	1	1	1	1	2777732	0
30 193 3	30	193	65681	15	0	30	25	0	1 wives	1	4	0	1	1	1	1	1	1	1	1	1	1	1	0	0	0	1	1	1	1	1t work	1	1	1	1	1	.065681	0
32 239 3	32	239	1881126	15	0	32	17	0	1 wives	1	8	0	1	2	0	1	2	1	1	1	1	1	1	0	0	0	1	1	1	1	1t work	1	1	1	1	1	1881126	0
32 398 3	32	398	1881126	15	0	32	17	0	1 wives	1	8	0	1	2	1	0	1	0	1	1	1	1	1	2	2	0	1	1	1	1	1t work	1	1	1	1	1	1881126	0
37 256 9	37	256	75743	15	0	37	4	0	1 wives	1	1	0	0	1	1	0	1	0	1	1	1	1	1	0	0	0	1	1	1	1	market-	1	1	1	1	1	.075743	0
37 414 3	37	414	75743	15	0	37	4	0	1 wives	1	1	0	0	1	0	1	1	0	1	1	1	1	1	0	0	0	1	1	1	1	agricul	1	1	1	1	1	.075743	0
37 469 3	37	469	75743	15	0	37	4	0	1 wives	1	1	0	0	1	1	1	1	0	1	1	1	1	1	0	0	0	1	1	1	1	agricul	1	1	1	1	1	.075743	0
38 30 4	38	30	1689642	15	0	38	6	0	1 wives	1	2	0	1	0	1	1	1	1	1	1	1	1	1	0	0	0	1	1	1	1	subsist	1	1	1	1	1	1689642	2
39 182 3	39	182	28423	15	0	39	4	0	1 wives	1	1	0	0	1	1	1	1	0	1	1	1	1	1	0	0	0	1	1	1	1	market-	1	1	1	1	1	.028423	0
39 362 3	39	362	28423	15	0	39	4	0	1 wives	1	1	0	0	1	0	0	2	0	1	1	1	1	1	0	0	0	1	1	1	1	agricul	1	1	1	1	1	.028423	0
40 73 3	40	73	2328001	15	0	40	10	0	0 wives	1	7	0	1	0	0	1	1	1	1	1	0	0	0	1	2	0	0	0	1	0	refuse	1	1	0	0	0	2328001	0
40 212 11	40	212	2328001	15	0	40	10	0	0 wives	1	7	0	1	0	1	1	1	1	1	1	1	0	0	2	2	0	0	0	1	0	refuse	1	1	0	0	0	2328001	0
40 299 3	40	299	2328001	15	0	40	10	0	1 wives	1	7	0	1	0	1	1	2	0	1	1	1	1	1	2	2	0	1	1	1	1	subsist	1	1	1	1	1	2328001	2
40 469 4	40	469	2328001	15	0	40	10	0	1 wives	1	7	0	1	0	0	1	2	1	1	1	1	1	1	1	1	0	1	1	1	1	subsist	1	1	1	1	1	2328001	2
41 211 3	41	211	1546761	15	0	41	17	0	1 wives	1	8	0	1	2	0	0	2	0	1	1	1	1	1	2	2	0	1	1	1	1	refuse	1	1	1	1	1	1546761	0
42 283 6	42	283	2543713	15	0	42	9	0	0 wives	1	7	0	1	2	1	1	2	1	1	0	0	0	0	1	2	0	0	0	1	0	subsist	1	1	0	0	0	2543713	0
45 267 4	45	267	558973	15	0	45	2	0	0 wives	1	10	0	1	0	1	1	2	1	1	1	1	0	0	2	2	0	0	0	1	0	subsist	1	1	0	0	1	.558973	2
45 295 4	45	295	558973	15	0	45	2	0	0 wives	1	10	0	1	0	1	1	2	1	1	1	0	0	0	2	2	0	0	0	1	0	0t work	0	0	0	0	1	.558973	2
45 311 3	45	311	558973	15	0	45	2	0	1 wives	1	10	0	1	0	1	1	2	1	1	1	1	1	1	2	2	0	1	1	1	1	1t work	1	1	1	1	1	.558973	0
45 313 3	45	313	558973	15	0	45	2	0	0 wives	1	10	0	1	0	1	1	2	1	1	1	1	0	0	0	1	0	0	0	1	0	0t work	0	0	0	0	1	.558973	2
45 364 2	45	364	558973	15	0	45	2	0	1 wives	1	10	0	1	0	0	0	2	1	1	1	1	1	1	0	0	0	1	1	1	1	1t work	1	1	1	1	1	.558973	2
48 73 4	48	73	118124	15	0	48	13	0	1 wives	1	9	0	1	1	0	1	2	1	1	1	1	1	1	0	0	0	1	1	1	1	1t work	1	1	1	1	1	.118124	0
48 433 7	48	433	118124	15	0	48	13	0	1 wives	1	9	0	0	1	1	0	1	0	1	1	1	1	1	1	2	0	1	1	1	1	1t work	1	1	1	1	1	.118124	0
50 6 3	50	6	1341887	15	0	50	18	0	1 wives	1	8	0	1	0	1	1	1	1	1	1	1	1	1	2	2	0	1	1	1	1	subsist	1	1	1	1	1	1341887	2
50 343 9	50	343	1341887	15	0	50	18	0	1 wives	1	8	0	1	0	1	1	1	1	1	1	1	1	1	1	1	0	1	1	1	1	subsist	1	1	1	1	1	1341887	0
51 139 3	51	139	203248	15	0	51	4	0	1 wives	1	1	0	0	1	1	1	1	0	1	1	1	1	1	0	0	0	1	1	1	1	1t work	1	1	1	1	1	.203248	0
54 248 3	54	248	1438250	15	0	54	17	0	1 wives	1	8	0	1	1	1	1	2	1	1	1	1	1	1	0	0	0	1	1	1	1	laboure	1	1	1	1	1	143825	0
54 376 4	54	376	1438250	15	0	54	17	0	1 wives	1	8	0	1	1	0	1	1	1	1	1	1	1	1	0	1	0	1	1	1	1	1t work	1	1	1	1	1	143825	0
57 88 3	57	88	345855	15	0	57	12	1	1 wives	1	9	1	1	1	0	0	2	1	1	1	1	1	1	2	0	0	1	1	1	1	other c	1	1	1	1	1	.345855	0
59 393 5	59	393	339587	15	0	59	23	1	1 wives	1	0	1	1	0	0	1	1	1	1	1	1	1	1	2	2	0	1	1	1	1	refuse	1	1	1	1	1	.339587	0
61 411 4	61	411	578950	15	0	61	23	1	0 wives	1	0	1	1	2	0	1	1	1	1	1	1	0	0	2	2	0	0	0	1	0	0t work	0	0	0	0	0	.57895	0
62 74 4	62	74	2473054	15	0	62	9	0	1 wives	1	7	0	1	1	1	1	2	1	1	1	1	1	1	0	0	0	1	1	1	1	subsist	1	1	1	1	1	2473054	1
62 270 7	62	270	2473054	15	0	62	9	0	1 wives	1	7	0	1	1	1	1	2	1	1	1	1	1	1	1	2	0	1	1	1	1	subsist	1	1	1	1	1	2473054	1
63 479 4	63	479	41094	15	0	63	19	1	0 wives	1	5	1	1	1	0	0	2	1	1	1	1	0	0	2	2	0	0	0	1	0	0t work	0	0	0	0	0	.041094	0
65 59 4	65	59	135321	15	0	65	15	0	1 wives	1	3	0	1	2	0	1	2	1	1	1	1	1	1	2	2	0	1	1	1	1	agricul	1	1	1	1	1	.135321	0
65 144 3	65	144	135321	15	0	65	15	0	0 wives	1	3	0	1	2	0	1	1	1	1	1	1	0	0	2	2	0	0	0	1	0	sales w	1	1	0	0	0	.135321	0
66 347 4	66	347	2346821	15	0	66	7	0	1 wives	1	2	0	1	0	1	1	2	0	1	1	1	1	1	0	0	0	1	1	1	1	subsist	1	1	1	1	1	2346821	2
74 37 5	74	37	70269	15	0	74	24	1	1 wives	1	4	1	1	0	0	1	2	1	1	1	1	1	1	2	1	0	1	1	1	1	1t work	1	1	1	1	1	.070269	0
74 321 5	74	321	70269	15	0	74	24	1	1 wives	1	4	1	1	1	1	0	1	1	1	1	1	1	1	2	2	0	1	1	1	1	1t work	1	1	1	1	1	.070269	0
74 452 3	74	452	70269	15	0	74	24	1	0 wives	1	4	1	1	1	0	0	2	1	1	0	1	1	1	2	2	0	0	0	1	0	0t work	0	0	0	0	0	.070269	0
77 370 2	77	370	106143	15	0	77	13	0	1 wives	1	9	0	0	1	1	0	1	0	1	1	1	1	1	0	0	0	1	1	1	1	agricul	1	1	1	1	1	.106143	0
78 125 3	78	125	597025	15	0	78	2	0	1 wives	1	10	0	1	0	1	1	2	1	1	1	1	1	1	2	2	0	1	1	1	1	1t work	1	1	1	1	1	.597025	2
79 40 3	79	40	473907	15	0	79	2	0	0 wives	1	10	0	1	0	0	1	2	1	1	0	1	0	0	2	2	0	0	0	1	0	0t work	0	0	0	0	1	.473907	2
80 400 4	80	400	1615842	15	0	80	6	0	1 wives	1	2	0	1	0	1	1	2	0	1	1	1	1	1	0	0	0	1	1	1	1	subsist	1	1	1	1	1	1615842	2
83 29 2	83	29	542581	15	0	83	23	1	1 wives	1	0	1	1	0	0	0	1	1	1	1	1	1	1	2	2	0	1	1	1	1	1t work	1	1	1	1	1	.542581	2
85 166 3	85	166	918765	15	0	85	13	0	1 wives	1	9	0	0	1	1	1	2	1	1	1	1	1	1	0	1	0	1	1	1	1	1t work	1	1	1	1	1	.918765	0
86 35 4	86	35	1807900	15	0	86	18	0	1 wives	1	8	0	0	2	1	1	1	0	1	1	1	1	1	1	2	0	1	1	1	1	refuse	1	1	1	1	1	18079	0
87 98 5	87	98	1585931	15	0	87	18	0	1 wives	1	8	0	1	2	1	1	2	1	1	1	1	1	1	1	2	0	1	1	1	1	subsist	1	1	1	1	1	1585931	0
87 281 3	87	281	1585931	15	0	87	18	0	1 wives	1	8	0	1	2	1	1	1	1	1	1	1	1	1	1	1	0	1	1	1	1	subsist	1	1	1	1	1	1585931	0
87 447 3	87	447	1585931	15	0	87	18	0	1 wives	1	8	0	1	2	1	1	1	1	1	1	1	1	1	1	2	0	1	1	1	1	market-	1	1	1	1	1	1585931	0
88 262 3	88	262	243720	15	0	88	15	0	1 wives	1	3	0	1	2	1	1	2	1	1	1	1	1	1	0	0	0	1	1	1	1	custome	1	1	1	1	1	.24372	2
89 58 3	89	58	619352	15	0	89	2	0	0 wives	1	10	0	1	0	1	1	1	1	1	1	1	0	0	1	2	0	0	0	1	0	0t work	0	0	0	0	1	.619352	2
92 241 4	92	241	284791	15	0	92	13	0	1 wives	1	9	0	1	1	1	1	2	1	1	1	1	1	1	1	1	0	1	1	1	1	1t work	1	1	1	1	1	.284791	0
92 422 5	92	422	284791	15	0	92	13	0	1 wives	1	9	0	1	1	1	0	2	1	1	1	1	1	1	0	0	0	1	1	1	1	1t work	1	1	1	1	1	.284791	0
93 351 3	93	351	2780734	15	0	93	10	0	1 wives	1	7	0	1	1	1	1	1	1	1	1	1	1	1	0	0	0	1	1	1	1	sales w	1	1	1	1	1	2780734	1
94 309 3	94	309	676114	15	0	94	1	1	0 wives	1	10	1	1	0	0	0	1	1	1	1	1	1	1	2	2	0	0	0	1	0	refuse	1	1	0	0	0	.676114	0
95 452 5	95	452	299346	15	0	95	13	0	1 wives	1	9	0	1	1	1	1	2	1	1	1	1	1	1	1	2	0	1	1	1	1	1t work	1	1	1	1	1	.299346	0
96 284 4	96	284	336516	15	0	96	13	0	1 wives	1	9	0	1	1	0	0	1	0	1	1	1	1	1	0	0	0	1	1	1	1	agricul	1	1	1	1	1	.336516	0
96 340 3	96	340	336516	15	0	96	13	0	1 wives	1	9	0	1	1	1	1	1	0	1	1	1	1	1	0	0	0	1	1	1	1	market-	1	1	1	1	1	.336516	0
96 436 2	96	436	336516	15	0	96	13	0	1 wives	1	9	0	1	1	0	0	2	1	1	1	1	1	1	0	0	0	1	1	1	1	market-	1	1	1	1	1	.336516	0
97 91 3	97	91	583875	15	0	97	1	1	1 wives	1	10	1	1	0	1	1	1	1	1	1	1	1	1	2	1	0	1	1	1	1	sales w	1	1	1	1	1	.583875	2
98 30 4	98	30	506810	15	0	98	2	0	0 wives	1	10	0	1	0	1	1	1	1	1	1	0	0	0	0	0	0	0	0	1	0	0t work	0	0	0	0	1	.50681	2
98 413 4	98	413	506810	15	0	98	2	0	0 wives	1	10	0	1	0	1	1	2	1	1	1	0	0	0	0	0	0	0	0	1	0	refuse	1	1	0	0	1	.50681	2
99 48 2	99	48	472845	15	0	99	2	0	1 wives	1	10	0	1	0	0	1	2	1	1	1	1	1	1	2	2	0	1	1	1	1	1t work	1	1	1	1	1	.472845	2
100 46 3	100	46	512822	15	0	100	23	1	0 wives	1	0	1	1	0	0	0	1	1	1	1	1	1	1	2	2	0	0	0	1	0	0t work	0	0	0	0	1	.512822	2
100 322 4	100	322	512822	15	0	100	23	1	1 wives	1	0	1	1	1	0	0	2	1	1	1	1	1	1	2	2	0	1	1	1	1	1t work	1	1	1	1	1	.512822	0
100 373 5	100	373	512822	15	0	100	23	1	0 wives	1	0	1	1	0	0	1	0	1	1	1	1	0	0	2	2	0	0	0	1	0	0t work	0	0	0	0	1	.512822	2
105 479 4	105	479	25557	15	0	105	20	0	1 wives	1	5	0	0	3	1	1	1	0	1	1	1	1	1	0	0	0	1	1	1	1	subsist	1	1	1	1	1	.025557	3
106 386 4	106	386	23477	15	0	106	20	0	0 wives	1	5	0	1	3	1	0	2	1	1	1	1	0	0	0	0	0	0	0	1	0	0t work	0	0	0	0	1	.023477	2
109 444 3	109	444	1831756	15	0	109	7	0	0 wives	1	2	0	1	0	0	1	0	1	1	0	1	0	0	1	2	0	0	0	1	0	subsist	1	0	0	0	1	1831756	2
110 220 3	110	220	652770	15	0	110	23	1	1 wives	1	0	1	1	0	0	0	1	1	1	1	1	1	1	2	2	0	1	1	1	1	1t work	1	1	1	1	1	.65277	2
112 34 9	112	34	529766	15	0	112	23	1	1 wives	1	0	1	1	0	1	1	2	0	1	1	1	1	1	2	1	0	1	1	1	1	station	1	1	1	1	1	.529766	2
112 34 10	112	34	529766	15	0	112	23	1	1 wives	1	0	1	1	0	1	1	2	0	1	1	1	1	1	2	1	0	1	1	1	1	station	1	1	1	1	1	.529766	2
112 461 2	112	461	529766	15	0	112	23	1	1 wives	1	0	1	1	0	0	0	1	1	1	1	1	1	1	2	2	0	1	1	1	1	1t work	1	1	1	1	1	.529766	0
113 415 6	113	415	1438363	15	0	113	18	0	1 wives	1	8	0	1	3	1	1	2	1	1	1	1	1	1	1	2	0	1	1	1	1	subsist	1	1	1	1	1	1438363	0
116 383 3	116	383	313737	15	0	116	13	0	1 wives	1	9	0	1	1	1	1	2	1	1	1	1	1	1	0	0	0	1	1	1	1	1t work	1	1	1	1	1	.313737	0
120 138 3	120	138	1836689	15	0	120	7	0	0 wives	1	2	0	1	0	0	1	2	1	1	1	1	0	0	1	1	0	0	0	1	0	market-	1	1	0	0	1	1836689	2
120 207 3	120	207	1836689	15	0	120	7	0	1 wives	1	2	0	1	0	1	1	2	1	1	1	1	1	1	0	0	0	1	1	1	1	market-	1	1	1	1	1	1836689	2
121 180 3	121	180	1880474	15	0	121	7	0	0 wives	1	2	0	1	0	1	1	1	1	1	1	1	0	0	1	1	0	0	0	1	0	refuse	1	1	0	0	1	1880474	2
122 276 10	122	276	2665893	15	0	122	10	0	1 wives	1	7	0	1	1	1	1	1	1	1	1	1	1	1	2	2	0	1	1	1	1	subsist	1	1	1	1	1	2665893	1
124 40 3	124	40	91832	15	0	124	15	0	1 wives	1	3	0	1	2	1	1	2	1	1	1	1	1	1	0	1	0	1	1	1	1	1t work	1	1	1	1	1	.091832	0
124 81 4	124	81	91832	15	0	124	15	0	0 wives	1	3	0	1	0	1	1	2	1	1	0	0	0	0	0	0	0	0	0	1	0	subsist	1	1	0	0	0	.091832	0
126 70 3	126	70	1869522	15	0	126	18	0	0 wives	1	8	0	1	2	1	1	1	1	1	1	1	0	0	2	2	0	0	0	1	0	0t work	0	0	0	0	0	1869522	0
126 277 3	126	277	1869522	15	0	126	18	0	1 wives	1	8	0	1	2	0	0	2	0	1	1	1	1	1	0	1	0	1	1	1	1	laboure	1	1	1	1	1	1869522	0
129 287 4	129	287	502631	15	0	129	2	0	1 wives	1	10	0	1	0	1	1	2	1	1	1	1	1	1	2	2	0	1	1	1	1	subsist	1	1	1	1	1	.502631	2
130 31 4	130	31	135101	15	0	130	4	0	0 wives	1	1	0	0	1	1	1	2	1	1	1	1	0	0	0	0	0	0	0	1	0	0t work	0	0	1	0	0	.135101	0
131 296 6	131	296	2905182	15	0	131	11	0	0 wives	1	7	0	1	1	1	1	2	1	1	1	1	0	0	2	2	0	0	0	1	0	subsist	1	1	0	0	0	2905182	0
132 15 2	132	15	1741683	15	0	132	6	0	1 wives	1	2	0	1	0	1	0	2	1	1	1	1	1	1	1	2	0	1	1	1	1	subsist	1	1	1	1	1	1741683	2
136 83 4	136	83	735932	15	0	136	2	0	1 wives	1	10	0	1	0	0	1	2	0	1	1	1	1	1	2	2	0	1	1	1	1	laboure	1	1	1	1	1	.735932	2
136 212 3	136	212	735932	15	0	136	2	0	1 wives	1	10	0	1	0	0	1	1	1	1	1	1	1	1	1	2	0	1	1	1	1	1t work	1	1	1	1	1	.735932	0
137 26 4	137	26	79052	15	0	137	15	0	1 wives	1	3	0	1	0	0	1	2	1	1	1	1	1	1	2	2	0	1	1	1	1	agricul	1	1	1	1	1	.079052	0
137 339 3	137	339	79052	15	0	137	15	0	1 wives	1	3	0	1	3	1	1	2	0	1	1	1	1	1	1	1	0	1	1	1	1	subsist	1	1	1	1	1	.079052	2
138 476 3	138	476	292408	15	0	138	13	0	1 wives	1	9	0	1	1	1	0	2	1	1	1	1	1	1	0	0	0	1	1	1	1	1t work	1	1	1	1	1	.292408	0
141 468 6	141	468	1536098	15	0	141	18	0	1 wives	1	8	0	1	2	1	1	2	0	1	1	1	1	1	2	2	0	1	1	1	1	refuse	1	1	1	1	1	1536098	0
143 3 4	143	3	142266	15	0	143	2	0	1 wives	1	10	0	1	0	0	1	2	1	1	1	1	1	1	0	0	0	1	1	1	1	market-	1	1	1	1	1	.142266	2
143 215 4	143	215	142266	15	0	143	2	0	0 wives	1	10	0	1	0	1	1	1	1	1	1	1	0	0	0	0	0	0	0	1	0	subsist	1	1	0	0	1	.142266	2
144 22 5	144	22	352619	15	0	144	23	1	0 wives	1	0	1	1	0	1	0	2	1	1	1	1	1	1	2	0	0	0	0	1	0	0t work	0	0	0	0	1	.352619	2
144 263 4	144	263	352619	15	0	144	23	1	1 wives	1	0	1	1	0	0	0	2	1	1	1	1	1	1	2	2	0	1	1	1	1	electri	1	1	1	1	1	.352619	2
146 78 3	146	78	191578	15	0	146	13	0	1 wives	1	9	0	0	1	1	0	1	0	1	1	1	1	1	0	0	0	1	1	1	1	subsist	1	1	1	1	1	.191578	0
147 315 3	147	315	2347682	15	0	147	8	1	0 wives	1	7	1	1	1	1	1	2	1	1	1	1	1	1	2	2	0	0	0	1	0	refuse	1	1	0	0	0	2347682	0
148 218 2	148	218	1755114	15	0	148	17	0	1 wives	1	8	0	1	2	0	0	1	0	1	1	1	1	1	0	0	0	1	1	1	1	laboure	1	1	1	1	1	1755114	0
149 232 3	149	232	3681165	15	0	149	8	1	0 wives	1	7	1	1	0	0	1	2	1	1	0	1	0	0	2	2	0	0	0	1	0	agricul	1	1	0	0	1	3681165	2
150 460 8	150	460	100331	15	0	150	15	0	0 wives	1	3	0	1	0	1	1	1	1	1	0	0	0	0	0	0	0	0	0	1	0	subsist	1	1	0	0	1	.100331	2
150 479 3	150	479	100331	15	0	150	15	0	0 wives	1	3	0	1	2	1	1	2	1	1	0	0	0	0	1	1	0	0	0	1	0	subsist	1	1	0	0	0	.100331	0
151 427 2	151	427	62405	15	0	151	24	1	1 wives	1	4	1	1	0	0	0	2	1	1	1	1	1	1	2	2	0	1	1	1	1	1t work	1	1	1	1	1	.062405	0
152 159 4	152	159	2147302	15	0	152	6	0	1 wives	1	2	0	1	0	1	1	1	1	1	1	1	1	1	0	0	0	1	1	1	1	subsist	1	1	1	1	1	2147302	2
154 441 3	154	441	560700	15	0	154	16	1	1 wives	1	8	1	1	0	0	0	1	1	1	1	1	1	1	2	1	0	1	1	1	1	1t work	1	1	1	1	1	.5607	2
156 124 5	156	124	517369	15	0	156	2	0	1 wives	1	10	0	1	0	1	1	2	0	1	1	1	1	1	1	1	0	1	1	1	1	agricul	1	1	1	1	1	.517369	2
156 179 3	156	179	517369	15	0	156	2	0	1 wives	1	10	0	0	0	1	1	2	0	1	1	1	1	1	0	0	0	1	1	1	1	subsist	1	1	1	1	1	.517369	2
156 389 3	156	389	517369	15	0	156	2	0	0 wives	1	10	0	1	0	1	1	1	1	1	0	0	0	0	0	0	0	0	0	1	0	0t work	0	0	0	0	1	.517369	2
162 18 7	162	18	1464250	15	0	162	18	0	1 wives	1	8	0	1	2	1	1	2	1	1	1	1	1	1	2	2	0	1	1	1	1	subsist	1	1	1	1	1	146425	0
163 478 3	163	478	1898359	15	0	163	6	0	1 wives	1	2	0	1	1	0	1	2	1	1	1	1	1	1	0	1	0	1	1	1	1	market-	1	1	1	1	1	1898359	1
165 183 2	165	183	127236	15	0	165	15	0	1 wives	1	3	0	1	1	0	0	2	0	1	1	1	1	1	0	0	0	1	1	1	1	subsist	1	1	1	1	1	.127236	0
165 454 4	165	454	127236	15	0	165	15	0	1 wives	1	3	0	1	1	1	1	2	1	1	1	1	1	1	2	2	0	1	1	1	1	refuse	1	1	1	1	1	.127236	0
166 199 5	166	199	114037	15	0	166	25	0	1 wives	1	4	0	1	1	1	1	1	1	1	1	1	1	1	1	1	0	1	1	1	1	subsist	1	1	1	1	1	.114037	1
168 39 2	168	39	85361	15	0	168	19	1	1 wives	1	5	1	1	3	0	0	2	1	1	1	1	1	1	2	0	0	1	1	1	1	refuse	1	1	1	1	1	.085361	0
168 366 6	168	366	85361	15	0	168	19	1	1 wives	1	5	1	1	0	1	1	1	1	1	1	1	1	1	2	0	0	1	1	1	1	1t work	1	1	1	1	1	.085361	0
171 69 3	171	69	156602	15	0	171	12	1	0 wives	1	9	1	1	1	1	1	2	1	1	0	0	1	1	2	0	0	0	0	1	0	0t work	0	0	0	0	0	.156602	0
171 79 4	171	79	156602	15	0	171	12	1	1 wives	1	9	1	1	1	1	1	1	1	1	1	1	1	1	0	0	0	1	1	1	1	1t work	1	1	1	1	1	.156602	0
174 17 3	174	17	1517292	15	0	174	17	0	1 wives	1	8	0	1	0	1	1	1	1	1	1	1	1	1	2	2	0	1	1	1	1	1t work	1	1	1	1	1	1517292	0
174 81 3	174	81	1517292	15	0	174	17	0	1 wives	1	8	0	1	1	0	1	2	1	1	1	1	1	1	2	2	0	1	1	1	1	agricul	1	1	1	1	1	1517292	0
174 149 3	174	149	1517292	15	0	174	17	0	1 wives	1	8	0	1	1	0	1	2	1	1	1	1	1	1	0	1	0	1	1	1	1	1t work	1	1	1	1	1	1517292	0
174 253 3	174	253	1517292	15	0	174	17	0	1 wives	1	8	0	1	1	1	1	2	1	1	1	1	1	1	0	0	0	1	1	1	1	agricul	1	1	1	1	1	1517292	0
174 380 3	174	380	1517292	15	0	174	17	0	1 wives	1	8	0	1	1	0	1	2	1	1	1	1	1	1	1	1	0	1	1	1	1	subsist	1	1	1	1	1	1517292	0
174 415 5	174	415	1517292	15	0	174	17	0	0 wives	1	8	0	1	1	1	1	2	1	1	1	0	0	0	0	1	0	0	0	1	0	market-	1	1	0	0	1	1517292	2
175 177 3	175	177	2359884	15	0	175	11	0	1 wives	1	7	0	1	1	1	1	2	0	1	1	1	1	1	1	1	0	1	1	1	1	subsist	1	1	1	1	1	2359884	0
177 111 4	177	111	2713092	15	0	177	18	0	1 wives	1	8	0	1	1	1	1	2	1	1	1	1	1	1	0	1	0	1	1	1	1	subsist	1	1	1	1	1	2713092	3
178 45 3	178	45	35602	15	0	178	4	0	1 wives	1	1	0	0	1	0	0	2	0	1	1	1	1	1	0	0	0	1	1	1	1	1t work	1	1	1	1	1	.035602	0
178 337 3	178	337	35602	15	0	178	4	0	1 wives	1	1	0	1	1	1	1	2	1	1	1	1	1	1	0	0	0	1	1	1	1	protect	1	1	1	1	1	.035602	0
178 417 3	178	417	35602	15	0	178	4	0	0 wives	1	1	0	1	1	0	1	2	1	1	1	1	0	0	0	0	0	0	0	1	0	0t work	0	0	1	0	0	.035602	0
179 275 3	179	275	43616	15	0	179	21	1	1 wives	1	6	1	1	0	0	1	2	1	1	1	1	1	1	2	1	0	1	1	1	1	1t work	1	1	1	1	1	.043616	0
180 265 3	180	265	1896175	15	0	180	18	0	1 wives	1	8	0	1	2	0	0	2	0	1	1	1	1	1	2	2	0	1	1	1	1	subsist	1	1	1	1	1	1896175	0
182 255 5	182	255	1749957	15	0	182	17	0	1 wives	1	8	0	1	2	1	1	2	1	1	1	1	1	1	2	2	0	1	1	1	1	1t work	1	1	1	1	1	1749957	0
184 281 2	184	281	143374	15	0	184	15	0	0 wives	1	3	0	1	0	0	0	1	1	1	1	0	0	0	0	0	0	1	0	1	0	subsist	1	1	0	0	1	.143374	2
185 80 3	185	80	76098	15	0	185	24	1	1 wives	1	4	1	1	1	1	0	1	0	1	1	1	1	1	2	0	0	1	1	1	1	1t work	1	1	1	1	1	.076098	0
185 446 4	185	446	76098	15	0	185	24	1	0 wives	1	4	1	1	1	1	1	2	1	1	0	0	0	0	0	0	0	0	0	1	0	refuse	1	1	0	0	0	.076098	0
186 337 2	186	337	157714	15	0	186	13	0	1 wives	1	9	0	0	1	0	1	0	0	1	1	1	1	1	1	1	0	1	1	1	1	1t work	1	1	1	1	1	.157714	1
187 369 4	187	369	239444	15	0	187	13	0	1 wives	1	9	0	1	1	1	1	2	0	1	1	1	1	1	0	0	0	1	1	1	1	1t work	1	1	1	1	1	.239444	0
187 453 2	187	453	239444	15	0	187	13	0	1 wives	1	9	0	1	1	1	0	1	1	1	1	1	1	1	2	2	0	1	1	1	1	1t work	1	1	1	1	1	.239444	0
190 36 4	190	36	102189	15	0	190	24	1	1 wives	1	4	1	1	1	0	1	2	1	1	1	1	1	1	2	2	0	1	1	1	1	metal,	1	1	1	1	1	.102189	0
190 67 5	190	67	102189	15	0	190	24	1	1 wives	1	4	1	1	2	0	1	2	1	1	1	1	1	1	2	2	0	1	1	1	1	1t work	1	1	1	1	1	.102189	0
191 185 3	191	185	57080	15	0	191	4	0	1 wives	1	1	0	1	1	1	0	2	1	1	1	1	1	1	0	0	0	1	1	1	1	1t work	1	1	1	1	1	.05708	0
191 477 3	191	477	57080	15	0	191	4	0	1 wives	1	1	0	1	1	1	0	2	0	1	1	1	1	1	0	0	0	1	1	1	1	market-	1	1	1	1	1	.05708	0
193 219 4	193	219	123171	15	0	193	14	1	1 wives	1	3	1	1	0	1	1	2	1	1	1	1	1	1	0	0	0	1	1	1	1	1t work	1	1	1	1	1	.123171	0
194 91 1	194	91	64357	15	0	194	21	1	1 wives	1	6	1	1	1	0	1	0	1	1	1	1	1	1	2	0	0	1	1	1	1	1t work	1	1	1	1	1	.064357	0
195 453 3	195	453	550694	15	0	195	23	1	1 wives	1	0	1	1	0	0	1	1	1	1	1	1	1	1	2	1	0	1	1	1	1	1t work	1	1	1	1	1	.550694	0
196 72 2	196	72	500535	15	0	196	2	0	1 wives	1	10	0	1	0	0	0	2	1	1	1	1	1	1	0	0	0	1	1	1	1	1t work	1	1	1	1	1	.500535	2
196 129 3	196	129	500535	15	0	196	2	0	1 wives	1	10	0	1	0	1	1	2	0	1	1	1	1	1	2	2	0	1	1	1	1	station	1	1	1	1	1	.500535	2
196 142 4	196	142	500535	15	0	196	2	0	1 wives	1	10	0	1	0	1	1	2	1	1	1	1	1	1	1	1	0	1	1	1	1	1t work	1	1	1	1	1	.500535	2
197 251 4	197	251	38612	15	0	197	20	0	1 wives	1	5	0	1	2	0	1	2	1	1	1	1	1	1	2	2	0	1	1	1	1	market-	1	1	1	1	1	.038612	2
197 418 3	197	418	38612	15	0	197	20	0	1 wives	1	5	0	1	0	0	1	0	1	1	1	1	1	1	1	1	0	1	1	1	1	refuse	1	1	1	1	1	.038612	2
198 312 3	198	312	283555	15	0	198	13	0	1 wives	1	9	0	1	1	1	1	2	1	1	1	1	1	1	0	0	0	1	1	1	1	agricul	1	1	1	1	1	.283555	0
200 44 4	200	44	1292890	15	0	200	6	0	1 wives	1	2	0	1	0	1	1	2	1	1	1	1	1	1	0	0	0	1	1	1	1	subsist	1	1	1	1	1	129289	2
201 134 8	201	134	1855093	15	0	201	7	0	1 wives	1	2	0	1	0	1	1	2	1	1	1	1	1	1	2	2	0	1	1	1	1	1t work	1	1	1	1	1	1855093	2
206 103 5	206	103	1965487	15	0	206	7	0	1 wives	1	2	0	1	0	1	1	2	1	1	1	1	1	1	2	2	0	1	1	1	1	subsist	1	1	1	1	1	1965487	2
206 114 3	206	114	1965487	15	0	206	7	0	1 wives	1	2	0	1	0	0	1	2	1	1	1	1	1	1	1	1	0	1	1	1	1	subsist	1	1	1	1	1	1965487	2
206 323 4	206	323	1965487	15	0	206	7	0	1 wives	1	2	0	1	0	0	0	2	1	1	1	1	1	1	1	2	0	1	1	1	1	1t work	1	1	1	1	1	1965487	2
207 367 8	207	367	2032735	15	0	207	18	0	1 wives	1	8	0	1	0	1	1	1	1	1	1	1	1	1	2	2	0	1	1	1	1	market-	1	1	1	1	1	2032735	0
208 458 2	208	458	307788	15	0	208	13	0	1 wives	1	9	0	1	1	0	0	2	1	1	1	1	1	1	0	0	0	1	1	1	1	1t work	1	1	1	1	1	.307788	0
211 163 4	211	163	555029	15	0	211	23	1	0 wives	1	0	1	1	3	1	1	2	1	1	1	1	1	1	2	2	0	0	0	1	0	0t work	0	0	0	0	1	.555029	2
212 58 3	212	58	55493	15	0	212	22	0	1 wives	1	6	0	0	1	0	1	2	0	1	1	1	1	1	0	0	0	1	1	1	1	subsist	1	1	1	1	1	.055493	0
213 405 4	213	405	1741891	15	0	213	9	0	1 wives	1	7	0	1	0	0	0	1	1	1	1	1	1	1	1	1	0	1	1	1	1	agricul	1	1	1	1	1	1741891	0
214 183 3	214	183	900717	15	0	214	13	0	1 wives	1	9	0	1	1	0	0	2	1	1	1	1	1	1	0	0	0	1	1	1	1	1t work	1	1	1	1	1	.900717	1
214 447 3	214	447	900717	15	0	214	13	0	1 wives	1	9	0	1	1	1	0	1	1	1	1	1	1	1	0	0	0	1	1	1	1	sales w	1	1	1	1	1	.900717	1
215 35 4	215	35	1338493	15	0	215	17	0	1 wives	1	8	0	1	3	1	1	1	1	1	1	1	1	1	1	2	0	1	1	1	1	1t work	1	1	1	1	1	1338493	0
217 442 4	217	442	1558188	15	0	217	17	0	0 wives	1	8	0	1	0	1	1	2	1	1	0	0	0	0	0	1	0	0	0	1	0	refuse	1	1	0	0	1	1558188	2
218 486 4	218	486	1936268	15	0	218	7	0	1 wives	1	2	0	1	0	1	1	2	1	1	1	1	1	1	2	2	0	1	1	1	1	subsist	1	1	1	1	1	1936268	2
223 214 3	223	214	1392845	15	0	223	18	0	1 wives	1	8	0	1	1	0	1	2	1	1	1	1	1	1	2	2	0	1	1	1	1	1t work	1	1	1	1	1	1392845	0
225 174 4	225	174	436884	15	0	225	23	1	1 wives	1	0	1	1	0	1	1	2	1	1	1	1	1	1	2	2	0	1	1	1	1	1t work	1	1	1	1	1	.436884	2
226 55 3	226	55	510254	15	0	226	1	1	1 wives	1	10	1	1	0	0	0	1	1	1	1	1	1	1	2	0	0	1	1	1	1	1t work	1	1	1	1	1	.510254	0
226 212 3	226	212	510254	15	0	226	1	1	1 wives	1	10	1	1	0	0	0	2	1	1	1	1	1	1	2	0	0	1	1	1	1	1t work	1	1	1	1	1	.510254	2
227 98 5	227	98	2893944	15	0	227	9	0	1 wives	1	7	0	1	1	1	1	2	1	1	1	1	1	1	1	2	0	1	1	1	1	1t work	1	1	1	1	1	2893944	0
230 441 6	230	441	239990	15	0	230	3	1	0 wives	1	1	1	1	2	1	1	1	1	1	1	1	1	1	2	0	0	0	0	1	0	0t work	0	0	0	0	0	.23999	0
230 443 4	230	443	239990	15	0	230	3	1	1 wives	1	1	1	1	0	0	1	1	1	1	1	1	1	1	2	0	0	1	1	1	1	1t work	1	1	1	1	1	.23999	0
233 9 3	233	9	45888	15	0	233	20	0	1 wives	1	5	0	1	2	1	0	1	0	1	1	1	1	1	0	0	0	1	1	1	1	agricul	1	1	1	1	1	.045888	0
233 201 4	233	201	45888	15	0	233	20	0	1 wives	1	5	0	1	3	1	0	2	1	1	1	1	1	1	0	0	0	1	1	1	1	subsist	1	1	1	1	1	.045888	0
233 331 2	233	331	45888	15	0	233	20	0	1 wives	1	5	0	1	3	0	0	2	0	1	1	1	1	1	0	0	0	1	1	1	1	refuse	1	1	1	1	1	.045888	0
234 72 6	234	72	2206234	15	0	234	9	0	1 wives	1	7	0	1	2	1	1	2	1	1	1	1	1	1	0	0	0	1	1	1	1	subsist	1	1	1	1	1	2206234	0
236 365 4	236	365	634817	15	0	236	23	1	0 wives	1	0	1	1	0	0	0	1	1	1	1	1	1	1	2	1	0	0	0	1	0	custome	1	0	0	1	1	.634817	3
236 482 2	236	482	634817	15	0	236	23	1	0 wives	1	0	1	1	0	0	1	0	1	1	1	1	0	0	2	1	0	0	0	1	0	refuse	1	0	0	0	1	.634817	2
236 482 3	236	482	634817	15	0	236	23	1	1 wives	1	0	1	1	0	0	1	0	1	1	1	1	1	1	2	1	0	1	1	1	1	refuse	1	1	1	1	1	.634817	2
237 300 2	237	300	445246	15	0	237	1	1	1 wives	1	10	1	1	0	0	0	1	1	1	1	1	1	1	2	1	0	1	1	1	1	1t work	1	1	1	1	1	.445246	2
238 126 3	238	126	39593	15	0	238	22	0	0 wives	1	6	0	1	1	1	1	1	1	1	1	0	1	1	2	2	0	0	0	1	0	0t work	0	0	0	1	0	.039593	1
239 65 3	239	65	335642	15	0	239	13	0	1 wives	1	9	0	1	1	1	1	2	1	1	1	1	1	1	0	0	0	1	1	1	1	1t work	1	1	1	1	1	.335642	0
239 146 4	239	146	335642	15	0	239	13	0	1 wives	1	9	0	1	1	1	1	2	1	1	1	1	1	1	0	0	0	1	1	1	1	1t work	1	1	1	1	1	.335642	0
239 146 5	239	146	335642	15	0	239	13	0	1 wives	1	9	0	1	1	1	1	2	1	1	1	1	1	1	0	0	0	1	1	1	1	1t work	1	1	1	1	1	.335642	0
239 467 3	239	467	335642	15	0	239	13	0	1 wives	1	9	0	1	1	1	1	2	1	1	1	1	1	1	0	0	0	1	1	1	1	1t work	1	1	1	1	1	.335642	0
242 65 2	242	65	87094	15	0	242	25	0	1 wives	1	4	0	1	1	1	0	1	1	1	1	1	1	1	0	1	0	1	1	1	1	1t work	1	1	1	1	1	.087094	1
242 235 3	242	235	87094	15	0	242	25	0	1 wives	1	4	0	1	1	1	1	1	1	1	1	1	1	1	0	0	0	1	1	1	1	1t work	1	1	1	1	1	.087094	0
243 65 2	243	65	37842	15	0	243	20	0	1 wives	1	5	0	1	2	0	1	2	1	1	1	1	1	1	0	0	0	1	1	1	1	refuse	1	1	1	1	1	.037842	2
248 66 3	248	66	2564994	15	0	248	11	0	1 wives	1	7	0	1	1	1	1	1	1	1	1	1	1	1	2	2	0	1	1	1	1	subsist	1	1	1	1	1	2564994	0
248 314 3	248	314	2564994	15	0	248	11	0	1 wives	1	7	0	1	2	1	1	1	1	1	1	1	1	1	2	2	0	1	1	1	1	subsist	1	1	1	1	1	2564994	0
248 331 4	248	331	2564994	15	0	248	11	0	0 wives	1	7	0	1	2	1	1	1	1	1	1	1	0	0	1	1	0	0	0	1	0	subsist	1	1	0	0	0	2564994	0
249 123 4	249	123	58381	15	0	249	4	0	1 wives	1	1	0	1	1	1	1	2	0	1	1	1	1	1	0	0	0	1	1	1	1	agricul	1	1	1	1	1	.058381	0
251 428 2	251	428	236506	15	0	251	13	0	1 wives	1	9	0	1	1	0	0	2	1	1	1	1	1	1	0	0	0	1	1	1	1	subsist	1	1	1	1	1	.236506	0
252 260 3	252	260	679851	15	0	252	23	1	0 wives	1	0	1	1	0	0	0	1	1	1	1	1	1	1	2	2	0	0	0	1	0	0t work	0	0	0	0	0	.679851	0
258 55 3	258	55	764602	15	0	258	2	0	1 wives	1	10	0	1	0	0	1	2	1	1	1	1	1	1	1	1	0	1	1	1	1	refuse	1	1	1	1	1	.764602	2
258 230 5	258	230	764602	15	0	258	2	0	1 wives	1	10	0	1	0	0	1	2	1	1	1	1	1	1	0	0	0	1	1	1	1	1t work	1	1	1	1	1	.764602	0
260 117 4	260	117	9344	15	0	260	20	0	1 wives	1	5	0	1	2	1	1	2	0	1	1	1	1	1	0	0	0	1	1	1	1	refuse	1	1	1	1	1	.009344	0
261 161 4	261	161	465131	15	0	261	23	1	0 wives	1	0	1	1	0	0	0	2	1	1	0	0	0	0	2	1	0	0	0	1	0	0t work	0	0	0	1	1	.465131	3
263 48 4	263	48	124287	15	0	263	4	0	1 wives	1	1	0	1	1	1	1	1	1	1	1	1	1	1	0	0	0	1	1	1	1	1t work	1	1	1	1	1	.124287	0
265 276 2	265	276	54112	15	0	265	20	0	1 wives	1	5	0	1	0	0	0	2	1	1	1	1	1	1	0	0	0	1	1	1	1	market-	1	1	1	1	1	.054112	0
265 397 4	265	397	54112	15	0	265	20	0	0 wives	1	5	0	1	2	1	1	2	1	1	1	1	1	1	0	0	0	0	0	1	0	subsist	1	1	0	0	0	.054112	0
265 444 3	265	444	54112	15	0	265	20	0	0 wives	1	5	0	1	3	0	1	2	1	1	1	1	0	0	0	0	0	0	0	1	0	subsist	1	1	0	0	0	.054112	0
266 474 3	266	474	19032	15	0	266	20	0	1 wives	1	5	0	0	2	1	1	2	0	1	1	1	1	1	0	0	0	1	1	1	1	subsist	1	1	1	1	1	.019032	2
267 345 5	267	345	1973113	15	0	267	6	0	1 wives	1	2	0	0	1	1	1	2	0	1	1	1	1	1	2	2	0	1	1	1	1	market-	1	1	1	1	1	1973113	0
267 462 4	267	462	1973113	15	0	267	6	0	1 wives	1	2	0	1	1	1	1	1	1	1	1	1	1	1	1	1	0	1	1	1	1	market-	1	1	1	1	1	1973113	2
268 387 2	268	387	807279	15	0	268	1	1	1 wives	1	10	1	1	0	0	0	1	1	1	1	1	1	1	2	1	0	1	1	1	1	laboure	1	1	1	1	1	.807279	2
271 26 2	271	26	1587958	15	0	271	18	0	0 wives	1	8	0	1	1	0	0	2	1	1	1	0	0	0	2	2	0	0	0	1	0	0t work	0	0	0	0	0	1587958	0
271 158 5	271	158	1587958	15	0	271	18	0	1 wives	1	8	0	1	1	0	1	2	1	1	1	1	1	1	2	2	0	1	1	1	1	1t work	1	1	1	1	1	1587958	0
274 134 2	274	134	505823	15	0	274	23	1	1 wives	1	0	1	1	1	0	1	0	1	1	1	1	1	1	2	1	0	1	1	1	1	sales w	1	1	1	1	1	.505823	0
276 191 3	276	191	38219	15	0	276	4	0	1 wives	1	1	0	1	1	1	1	2	0	1	1	1	1	1	0	0	0	1	1	1	1	market-	1	1	1	1	1	.038219	0
276 268 10	276	268	38219	15	0	276	4	0	1 wives	1	1	0	1	1	1	1	2	1	1	1	1	1	1	0	0	0	1	1	1	1	agricul	1	1	1	1	1	.038219	0
277 414 13	277	414	481560	15	0	277	12	1	1 wives	1	9	1	1	1	1	0	1	1	1	1	1	1	1	2	1	0	1	1	1	1	1t work	1	1	1	1	1	.48156	0
280 62 4	280	62	2077768	15	0	280	9	0	0 wives	1	7	0	1	3	1	1	1	1	1	1	1	0	0	1	1	0	0	0	1	0	refuse	1	1	0	0	0	2077768	0
280 245 3	280	245	2077768	15	0	280	9	0	0 wives	1	7	0	1	0	1	1	1	1	1	1	0	0	0	2	2	0	0	0	1	0	subsist	1	1	0	0	0	2077768	0
281 281 4	281	281	92854	15	0	281	25	0	1 wives	1	4	0	1	1	0	1	2	1	1	1	1	1	1	0	0	0	1	1	1	1	1t work	1	1	1	1	1	.092854	1
284 392 7	284	392	36910	15	0	284	19	1	1 wives	1	5	1	1	2	1	1	0	0	1	1	1	1	1	0	0	0	1	1	1	1	1t work	1	1	1	1	1	.03691	0
286 262 6	286	262	2521903	15	0	286	8	1	1 wives	1	7	1	1	0	1	1	2	1	1	1	1	1	1	2	1	0	1	1	1	1	sales w	1	1	1	1	1	2521903	0
289 307 3	289	307	3434306	15	0	289	11	0	1 wives	1	7	0	1	1	0	0	2	1	1	1	1	1	1	0	0	0	1	1	1	1	subsist	1	1	1	1	1	3434306	1
289 457 3	289	457	3434306	15	0	289	11	0	1 wives	1	7	0	1	1	1	1	2	1	1	1	1	1	1	0	0	0	1	1	1	1	subsist	1	1	1	1	1	3434306	1
290 59 3	290	59	2621436	15	0	290	8	1	1 wives	1	7	1	1	0	1	1	1	1	1	1	1	1	1	2	1	0	1	1	1	1	buildin	1	1	1	1	1	2621436	0
291 465 3	291	465	37371	15	0	291	19	1	1 wives	1	5	1	1	0	0	0	1	1	1	1	1	1	1	2	2	0	1	1	1	1	persona	1	1	1	1	1	.037371	2
292 404 3	292	404	3100117	15	0	292	5	1	1 wives	1	2	1	0	0	0	0	2	0	1	1	1	1	1	2	0	0	1	1	1	1	laboure	1	1	1	1	1	3100117	2
293 174 2	293	174	108401	15	0	293	23	1	1 wives	1	0	1	1	3	0	0	2	1	1	1	1	1	1	2	2	0	1	1	1	1	1t work	1	1	1	1	1	.108401	0
295 58 3	295	58	1312048	15	0	295	7	0	1 wives	1	2	0	1	0	1	1	1	1	1	1	1	1	1	1	1	0	1	1	1	1	subsist	1	1	1	1	1	1312048	0
295 98 3	295	98	1312048	15	0	295	7	0	1 wives	1	2	0	1	0	0	1	1	1	1	1	1	1	1	1	1	0	1	1	1	1	subsist	1	1	1	1	1	1312048	2
296 171 3	296	171	1801792	15	0	296	2	0	1 wives	1	10	0	1	0	1	0	1	1	1	1	1	1	1	1	2	0	1	1	1	1	refuse	1	1	1	1	1	1801792	2
296 470 5	296	470	1801792	15	0	296	2	0	1 wives	1	10	0	1	0	1	0	1	1	1	1	1	1	1	0	0	0	1	1	1	1	refuse	1	1	1	1	1	1801792	2
296 476 4	296	476	1801792	15	0	296	2	0	1 wives	1	10	0	0	0	1	1	1	1	1	1	1	1	1	0	0	0	1	1	1	1	1t work	1	1	1	1	1	1801792	2
297 4 3	297	4	1622452	15	0	297	16	1	1 wives	1	8	1	1	1	1	1	2	1	1	1	1	1	1	2	0	0	1	1	1	1	1t work	1	1	1	1	1	1622452	1
298 355 5	298	355	545668	15	0	298	2	0	0 wives	1	10	0	1	0	1	1	2	1	1	0	0	0	0	0	0	0	0	0	1	0	subsist	1	1	0	0	1	.545668	2
299 113 3	299	113	50751	15	0	299	20	0	1 wives	1	5	0	1	0	0	1	1	1	1	1	1	1	1	2	2	0	1	1	1	1	1t work	1	1	1	1	1	.050751	0
302 355 2	302	355	399260	15	0	302	23	1	0 wives	1	0	1	1	0	0	0	1	1	1	1	1	1	1	2	1	0	0	0	1	0	0t work	0	0	0	0	1	.39926	2
303 184 5	303	184	3563461	15	0	303	10	0	1 wives	1	7	0	0	0	0	1	1	0	1	1	1	1	1	0	0	0	1	1	1	1	subsist	1	1	1	1	1	3563461	0
304 52 3	304	52	4176293	15	0	304	8	1	0 wives	1	7	1	1	2	0	1	2	1	1	1	1	1	1	2	0	0	0	0	1	0	subsist	1	1	0	0	0	4176293	0
304 460 2	304	460	4176293	15	0	304	8	1	0 wives	1	7	1	1	2	0	0	2	1	1	1	1	0	0	2	0	0	0	0	1	0	0t work	0	0	0	0	0	4176293	0
305 67 6	305	67	920576	15	0	305	23	1	0 wives	1	0	1	1	1	1	1	2	1	1	1	1	1	1	2	2	0	0	0	1	0	0t work	0	0	0	0	0	.920576	0
306 156 4	306	156	1476161	15	0	306	18	0	1 wives	1	8	0	1	0	1	1	2	0	1	1	1	1	1	2	2	0	1	1	1	1	subsist	1	1	1	1	1	1476161	0
306 279 3	306	279	1476161	15	0	306	18	0	1 wives	1	8	0	1	0	0	1	2	0	1	1	1	1	1	0	0	0	1	1	1	1	1t work	1	1	1	1	1	1476161	0
306 293 4	306	293	1476161	15	0	306	18	0	1 wives	1	8	0	1	2	1	1	2	1	1	1	1	1	1	2	2	0	1	1	1	1	subsist	1	1	1	1	1	1476161	0
309 391 2	309	391	54755	15	0	309	19	1	1 wives	1	5	1	1	0	0	1	2	1	1	1	1	1	1	2	0	0	1	1	1	1	sales w	1	1	1	1	1	.054755	0
310 253 3	310	253	1892011	15	0	310	7	0	0 wives	1	2	0	1	0	0	1	2	1	1	1	0	0	0	2	2	0	0	0	1	0	agricul	1	1	0	0	1	1892011	2
311 317 4	311	317	72490	15	0	311	25	0	0 wives	1	4	0	1	1	1	1	1	1	1	0	0	0	0	0	0	0	0	0	1	0	0t work	0	0	0	0	0	.07249	0
314 135 4	314	135	362398	15	0	314	23	1	1 wives	1	0	1	1	0	0	1	2	1	1	1	1	1	1	2	2	0	1	1	1	1	1t work	1	1	1	1	1	.362398	0
314 209 4	314	209	362398	15	0	314	23	1	1 wives	1	0	1	1	0	1	1	2	1	1	1	1	1	1	2	2	0	1	1	1	1	1t work	1	1	1	1	1	.362398	2
316 255 5	316	255	2349729	15	0	316	11	0	1 wives	1	7	0	1	2	1	1	2	0	1	1	1	1	1	1	1	0	1	1	1	1	refuse	1	1	1	1	1	2349729	0
318 214 4	318	214	128342	15	0	318	13	0	1 wives	1	9	0	1	1	1	1	2	1	1	1	1	1	1	0	0	0	1	1	1	1	1t work	1	1	1	1	1	.128342	0
320 445 3	320	445	143606	15	0	320	15	0	1 wives	1	3	0	0	0	0	1	0	0	1	1	1	1	1	0	0	0	1	1	1	1	subsist	1	1	1	1	1	.143606	2
321 123 4	321	123	68896	15	0	321	21	1	1 wives	1	6	1	1	1	1	1	1	1	1	1	1	1	1	2	1	0	1	1	1	1	1t work	1	1	1	1	1	.068896	0
321 294 3	321	294	68896	15	0	321	21	1	0 wives	1	6	1	1	1	1	1	2	1	1	0	1	1	1	2	2	0	0	0	1	0	0t work	0	0	0	0	0	.068896	0
323 167 4	323	167	137260	15	0	323	13	0	1 wives	1	9	0	1	1	1	1	2	1	1	1	1	1	1	0	0	0	1	1	1	1	1t work	1	1	1	1	1	.13726	0
327 285 5	327	285	1907223	15	0	327	6	0	1 wives	1	2	0	1	0	1	1	1	1	1	1	1	1	1	2	2	0	1	1	1	1	subsist	1	1	1	1	1	1907223	2
328 49 3	328	49	250150	15	0	328	13	0	1 wives	1	9	0	0	1	0	1	2	0	1	1	1	1	1	0	0	0	1	1	1	1	agricul	1	1	1	1	1	.25015	0
330 41 4	330	41	392550	15	0	330	23	1	1 wives	1	0	1	1	0	0	1	2	1	1	1	1	1	1	2	2	0	1	1	1	1	1t work	1	1	1	1	1	.39255	0
331 404 6	331	404	1732199	15	0	331	17	0	1 wives	1	8	0	1	2	1	1	2	1	1	1	1	1	1	2	2	0	1	1	1	1	subsist	1	1	1	1	1	1732199	0
332 266 4	332	266	192234	15	0	332	3	1	0 wives	1	1	1	1	1	1	1	2	1	1	0	1	1	1	2	0	0	0	0	1	0	0t work	0	0	0	0	0	.192234	0
332 266 8	332	266	192234	15	0	332	3	1	0 wives	1	1	1	1	1	1	1	2	1	1	1	1	1	1	2	0	0	0	0	1	0	0t work	0	0	0	0	0	.192234	0
333 124 8	333	124	2968103	15	0	333	10	0	1 wives	1	7	0	1	1	1	1	2	0	1	1	1	1	1	0	0	0	1	1	1	1	subsist	1	1	1	1	1	2968103	1
334 89 4	334	89	130999	15	0	334	4	0	1 wives	1	1	0	1	1	1	1	1	1	1	1	1	1	1	0	0	0	1	1	1	1	market-	1	1	1	1	1	.130999	1
335 247 3	335	247	118254	15	0	335	15	0	1 wives	1	3	0	1	3	1	1	1	1	1	1	1	1	1	2	2	0	1	1	1	1	subsist	1	1	1	1	1	.118254	0
336 403 11	336	403	82161	15	0	336	4	0	1 wives	1	1	0	1	1	1	1	2	1	1	1	1	1	1	0	0	0	1	1	1	1	agricul	1	1	1	1	1	.082161	0
338 182 4	338	182	1447353	15	0	338	18	0	1 wives	1	8	0	1	2	1	1	1	1	1	1	1	1	1	0	0	0	1	1	1	1	subsist	1	1	1	1	1	1447353	0
339 251 2	339	251	525067	15	0	339	23	1	1 wives	1	0	1	1	0	0	0	2	1	1	1	1	1	1	2	2	0	1	1	1	1	1t work	1	1	1	1	1	.525067	0
341 455 5	341	455	568065	15	0	341	2	0	1 wives	1	10	0	1	0	1	1	2	1	1	1	1	1	1	0	0	0	1	1	1	1	1t work	1	1	1	1	1	.568065	2
342 209 3	342	209	1139120	15	0	342	18	0	1 wives	1	8	0	1	2	0	1	0	0	1	1	1	1	1	0	0	0	1	1	1	1	subsist	1	1	1	1	1	113912	0
342 258 2	342	258	1139120	15	0	342	18	0	1 wives	1	8	0	0	0	0	0	1	0	1	1	1	1	1	0	0	0	1	1	1	1	subsist	1	1	1	1	1	113912	0
343 411 4	343	411	38992	15	0	343	20	0	0 wives	1	5	0	1	0	1	0	1	1	1	0	0	0	0	0	0	0	0	0	1	0	refuse	1	1	0	0	0	.038992	0
344 43 3	344	43	66545	15	0	344	4	0	1 wives	1	1	0	0	1	1	0	1	0	1	1	1	1	1	0	0	0	1	1	1	1	1t work	1	1	1	1	1	.066545	0
345 177 3	345	177	1378685	15	0	345	6	0	1 wives	1	2	0	1	1	0	1	2	1	1	1	1	1	1	2	2	0	1	1	1	1	subsist	1	1	1	1	1	1378685	0
348 261 3	348	261	39427	15	0	348	4	0	1 wives	1	1	0	1	1	1	1	1	0	1	1	1	1	1	0	0	0	1	1	1	1	1t work	1	1	1	1	1	.039427	0
349 449 3	349	449	2370733	15	0	349	9	0	1 wives	1	7	0	1	2	1	1	2	1	1	1	1	1	1	1	1	0	1	1	1	1	subsist	1	1	1	1	1	2370733	0
350 8 4	350	8	1809300	15	0	350	7	0	1 wives	1	2	0	1	0	1	1	2	1	1	1	1	1	1	2	2	0	1	1	1	1	1t work	1	1	1	1	1	18093	2
350 71 2	350	71	1809300	15	0	350	7	0	1 wives	1	2	0	1	0	0	1	2	1	1	1	1	1	1	1	1	0	1	1	1	1	subsist	1	1	1	1	1	18093	2
352 282 1	352	282	68002	15	0	352	24	1	1 wives	1	4	1	1	1	0	1	0	1	1	1	1	1	1	2	0	0	1	1	1	1	1t work	1	1	1	1	1	.068002	0
353 325 3	353	325	930188	15	0	353	23	1	0 wives	1	0	1	1	0	1	1	2	1	1	1	1	1	1	2	2	0	0	0	1	0	refuse	1	1	0	0	0	.930188	0
356 177 5	356	177	177883	15	0	356	13	0	1 wives	1	9	0	1	1	1	0	1	1	1	1	1	1	1	0	0	0	1	1	1	1	1t work	1	1	1	1	1	.177883	0
358 410 4	358	410	96097	15	0	358	12	1	1 wives	1	9	1	1	1	1	1	2	1	1	1	1	1	1	2	0	0	1	1	1	1	1t work	1	1	1	1	1	.096097	0
358 420 4	358	420	96097	15	0	358	12	1	1 wives	1	9	1	1	1	1	0	2	1	1	1	1	1	1	2	0	0	1	1	1	1	1t work	1	1	1	1	1	.096097	0
359 48 2	359	48	1146583	15	0	359	17	0	0 wives	1	8	0	1	1	0	0	2	1	1	1	0	1	1	2	2	0	0	0	1	0	market-	1	1	0	0	0	1146583	0
361 90 3	361	90	2649317	15	0	361	5	1	0 wives	1	2	1	1	0	0	1	2	1	1	1	1	1	1	2	0	0	0	0	1	0	0t work	0	0	0	0	1	2649317	2
369 370 4	369	370	399978	15	0	369	23	1	0 wives	1	0	1	1	1	0	0	2	1	1	1	1	0	0	2	2	0	0	0	1	0	0t work	0	0	0	0	0	.399978	0
372 6 3	372	6	2872686	15	0	372	10	0	0 wives	1	7	0	0	1	0	1	2	1	1	1	0	0	0	0	0	0	0	0	1	0	subsist	1	1	0	0	0	2872686	0
372 107 6	372	107	2872686	15	0	372	10	0	1 wives	1	7	0	1	1	1	1	2	1	1	1	1	1	1	2	2	0	1	1	1	1	subsist	1	1	1	1	1	2872686	1
372 171 6	372	171	2872686	15	0	372	10	0	0 wives	1	7	0	1	1	1	1	2	1	1	1	0	0	0	1	2	0	0	0	1	0	subsist	1	1	0	1	0	2872686	1
373 118 4	373	118	1461167	15	0	373	17	0	1 wives	1	8	0	1	1	1	1	1	1	1	1	1	1	1	2	2	0	1	1	1	1	1t work	1	1	1	1	1	1461167	1
373 172 3	373	172	1461167	15	0	373	17	0	1 wives	1	8	0	1	1	0	0	2	0	1	1	1	1	1	0	0	0	1	1	1	1	1t work	1	1	1	1	1	1461167	1
376 7 8	376	7	1090388	15	0	376	18	0	1 wives	1	8	0	1	2	1	1	2	0	1	1	1	1	1	2	2	0	1	1	1	1	subsist	1	1	1	1	1	1090388	0
377 164 4	377	164	200033	15	0	377	12	1	1 wives	1	9	1	1	1	1	1	1	1	1	1	1	1	1	2	0	0	1	1	1	1	1t work	1	1	1	1	1	.200033	0
379 1 3	379	1	1233241	15	0	379	13	0	1 wives	1	9	0	1	1	1	0	1	1	1	1	1	1	1	0	0	0	1	1	1	1	1t work	1	1	1	1	1	1233241	0
381 283 2	381	283	23967	15	0	381	22	0	0 wives	1	6	0	1	1	0	1	0	1	1	1	1	0	0	2	2	0	0	0	1	0	buildin	1	1	0	0	0	.023967	0
382 328 4	382	328	2083031	15	0	382	7	0	1 wives	1	2	0	1	0	1	1	2	1	1	1	1	1	1	2	2	0	1	1	1	1	1t work	1	1	1	1	1	2083031	2
383 50 3	383	50	40392	15	0	383	22	0	1 wives	1	6	0	1	1	0	1	2	1	1	1	1	1	1	2	2	0	1	1	1	1	1t work	1	1	1	1	1	.040392	0
383 326 5	383	326	40392	15	0	383	22	0	1 wives	1	6	0	1	1	1	0	2	1	1	1	1	1	1	2	2	0	1	1	1	1	1t work	1	1	1	1	1	.040392	0
384 285 4	384	285	1176624	15	0	384	2	0	1 wives	1	10	0	1	0	1	1	1	1	1	1	1	1	1	2	2	0	1	1	1	1	1t work	1	1	1	1	1	1176624	0
386 459 3	386	459	61392	15	0	386	15	0	1 wives	1	3	0	1	1	0	1	2	1	1	1	1	1	1	2	2	0	1	1	1	1	subsist	1	1	1	1	1	.061392	0
387 71 3	387	71	46250	15	0	387	21	1	0 wives	1	6	1	1	2	0	0	1	1	1	0	1	0	0	2	2	0	0	0	1	0	0t work	0	0	0	0	0	.04625	0
387 176 2	387	176	46250	15	0	387	21	1	1 wives	1	6	1	1	0	0	0	2	1	1	1	1	1	1	2	1	0	1	1	1	1	1t work	1	1	1	1	1	.04625	0
388 49 7	388	49	2480021	15	0	388	16	1	1 wives	1	8	1	1	2	1	1	2	0	1	1	1	1	1	0	0	0	1	1	1	1	laboure	1	1	1	1	1	2480021	0
388 405 10	388	405	2480021	15	0	388	16	1	1 wives	1	8	1	1	2	1	1	1	1	1	1	1	1	1	2	0	0	1	1	1	1	buildin	1	1	1	1	1	2480021	0
390 18 4	390	18	62256	15	0	390	24	1	1 wives	1	4	1	1	1	1	0	2	1	1	1	1	1	1	2	1	0	1	1	1	1	1t work	1	1	1	1	1	.062256	0
391 407 3	391	407	1478759	15	0	391	8	1	1 wives	1	7	1	1	1	0	0	1	1	1	1	1	1	1	2	1	0	1	1	1	1	1t work	1	1	1	1	1	1478759	0
392 114 4	392	114	610526	15	0	392	2	0	1 wives	1	10	0	1	0	1	1	2	1	1	1	1	1	1	2	2	0	1	1	1	1	refuse	1	1	1	1	1	.610526	2
393 465 5	393	465	60957	15	0	393	21	1	0 wives	1	6	1	1	0	1	1	2	1	1	1	1	1	1	2	2	0	0	0	1	0	0t work	0	0	0	0	0	.060957	0
394 151 8	394	151	202150	15	0	394	13	0	1 wives	1	9	0	1	1	1	1	2	1	1	1	1	1	1	0	0	0	1	1	1	1	1t work	1	1	1	1	1	.20215	0
395 309 4	395	309	107355	15	0	395	15	0	1 wives	1	3	0	1	1	1	1	2	1	1	1	1	1	1	0	0	0	1	1	1	1	agricul	1	1	1	1	1	.107355	0
399 306 3	399	306	3379427	15	0	399	11	0	1 wives	1	7	0	0	2	0	1	1	0	1	1	1	1	1	2	2	0	1	1	1	1	subsist	1	1	1	1	1	3379427	0
399 357 5	399	357	3379427	15	0	399	11	0	1 wives	1	7	0	1	2	1	1	1	1	1	1	1	1	1	2	2	0	1	1	1	1	refuse	1	1	1	1	1	3379427	0
403 333 3	403	333	2123256	15	0	403	7	0	1 wives	1	2	0	1	0	0	1	2	1	1	1	1	1	1	1	2	0	1	1	1	1	subsist	1	1	1	1	1	2123256	2
405 105 4	405	105	1717384	15	0	405	17	0	1 wives	1	8	0	1	2	1	1	2	1	1	1	1	1	1	0	1	0	1	1	1	1	1t work	1	1	1	1	1	1717384	0
406 26 3	406	26	1809535	15	0	406	18	0	1 wives	1	8	0	1	2	0	1	2	0	1	1	1	1	1	2	2	0	1	1	1	1	subsist	1	1	1	1	1	1809535	0
406 41 2	406	41	1809535	15	0	406	18	0	1 wives	1	8	0	0	2	0	0	2	0	1	1	1	1	1	1	2	0	1	1	1	1	refuse	1	1	1	1	1	1809535	0
406 41 4	406	41	1809535	15	0	406	18	0	1 wives	1	8	0	0	2	0	0	2	0	1	1	1	1	1	1	2	0	1	1	1	1	subsist	1	1	1	1	1	1809535	0
406 351 4	406	351	1809535	15	0	406	18	0	1 wives	1	8	0	1	0	1	1	2	0	1	1	1	1	1	0	0	0	1	1	1	1	subsist	1	1	1	1	1	1809535	0
412 307 2	412	307	2795822	15	0	412	8	1	0 wives	1	7	1	1	1	0	0	1	1	1	0	1	1	1	2	0	0	0	0	1	0	0t work	0	0	0	0	0	2795822	0
413 65 4	413	65	499059	15	0	413	2	0	0 wives	1	10	0	1	0	1	1	2	1	1	0	0	0	0	1	2	0	0	0	1	0	0t work	0	0	0	0	0	.499059	0
415 123 4	415	123	52668	15	0	415	15	0	1 wives	1	3	0	1	0	1	1	2	1	1	1	1	1	1	2	2	0	1	1	1	1	subsist	1	1	1	1	1	.052668	2
416 89 3	416	89	126311	15	0	416	15	0	0 wives	1	3	0	1	1	1	1	2	1	1	1	1	1	1	2	2	0	0	0	1	0	station	1	1	0	0	0	.126311	0
419 140 2	419	140	37257	15	0	419	22	0	0 wives	1	6	0	1	1	0	0	2	1	1	1	1	1	0	1	1	0	0	0	1	0	refuse	1	1	0	1	0	.037257	1
419 155 3	419	155	37257	15	0	419	22	0	1 wives	1	6	0	1	1	1	1	2	0	1	1	1	1	1	0	0	0	1	1	1	1	refuse	1	1	1	1	1	.037257	0
419 485 3	419	485	37257	15	0	419	22	0	1 wives	1	6	0	1	1	1	1	2	0	1	1	1	1	1	2	2	0	1	1	1	1	refuse	1	1	1	1	1	.037257	0
422 355 3	422	355	3552669	15	0	422	11	0	1 wives	1	7	0	1	1	1	1	2	1	1	1	1	1	1	0	0	0	1	1	1	1	subsist	1	1	1	1	1	3552669	1
423 163 5	423	163	2651766	15	0	423	10	0	1 wives	1	7	0	0	0	1	0	1	0	1	1	1	1	1	2	2	0	1	1	1	1	refuse	1	1	1	1	1	2651766	2
423 165 3	423	165	2651766	15	0	423	10	0	1 wives	1	7	0	1	0	1	1	1	1	1	1	1	1	1	2	2	0	1	1	1	1	subsist	1	1	1	1	1	2651766	2
425 343 3	425	343	2062710	15	0	425	6	0	1 wives	1	2	0	0	0	1	1	2	0	1	1	1	1	1	0	0	0	1	1	1	1	subsist	1	1	1	1	1	206271	2
429 330 3	429	330	1920823	15	0	429	7	0	1 wives	1	2	0	1	0	1	1	2	1	1	1	1	1	1	1	1	0	1	1	1	1	subsist	1	1	1	1	1	1920823	0
430 160 4	430	160	656792	15	0	430	2	0	1 wives	1	10	0	1	0	1	1	2	1	1	1	1	1	1	1	1	0	1	1	1	1	refuse	1	1	1	1	1	.656792	2
433 93 3	433	93	127585	15	0	433	15	0	1 wives	1	3	0	1	1	1	1	1	1	1	1	1	1	1	0	0	0	1	1	1	1	laboure	1	1	1	1	1	.127585	0
434 380 5	434	380	1228752	15	0	434	18	0	1 wives	1	8	0	1	2	1	1	2	1	1	1	1	1	1	2	2	0	1	1	1	1	refuse	1	1	1	1	1	1228752	0
434 482 4	434	482	1228752	15	0	434	18	0	1 wives	1	8	0	1	2	0	1	2	0	1	1	1	1	1	2	2	0	1	1	1	1	refuse	1	1	1	1	1	1228752	0
436 100 4	436	100	43601	15	0	436	22	0	1 wives	1	6	0	0	1	1	1	1	0	1	1	1	1	1	1	2	0	1	1	1	1	market-	1	1	1	1	1	.043601	0
436 299 3	436	299	43601	15	0	436	22	0	1 wives	1	6	0	0	1	0	0	1	0	1	1	1	1	1	0	0	0	1	1	1	1	1t work	1	1	1	1	1	.043601	0
437 62 2	437	62	1703852	15	0	437	16	1	0 wives	1	8	1	1	0	0	0	1	1	1	1	1	0	0	0	0	0	0	0	1	0	subsist	1	1	1	0	1	1703852	2
437 242 3	437	242	1703852	15	0	437	16	1	0 wives	1	8	1	1	2	1	1	1	1	1	0	1	0	0	0	0	0	0	0	1	0	subsist	1	1	1	0	0	1703852	0
437 316 6	437	316	1703852	15	0	437	16	1	1 wives	1	8	1	1	2	1	1	2	1	1	1	1	1	1	2	0	0	1	1	1	1	subsist	1	1	1	1	1	1703852	0
438 36 2	438	36	3077458	15	0	438	10	0	1 wives	1	7	0	1	1	0	0	1	1	1	1	1	1	1	0	1	0	1	1	1	1	subsist	1	1	1	1	1	3077458	0
439 222 3	439	222	546273	15	0	439	12	1	1 wives	1	9	1	1	1	0	1	0	1	1	1	1	1	1	2	0	0	1	1	1	1	1t work	1	1	1	1	1	.546273	0
439 322 4	439	322	546273	15	0	439	12	1	1 wives	1	9	1	1	1	1	0	1	1	1	1	1	1	1	2	2	0	1	1	1	1	1t work	1	1	1	1	1	.546273	0
439 483 3	439	483	546273	15	0	439	12	1	1 wives	1	9	1	1	1	1	1	1	1	1	1	1	1	1	2	2	0	1	1	1	1	1t work	1	1	1	1	1	.546273	0
441 68 3	441	68	87522	15	0	441	25	0	1 wives	1	4	0	1	1	1	1	2	1	1	1	1	1	1	0	1	0	1	1	1	1	1t work	1	1	1	1	1	.087522	1
441 85 3	441	85	87522	15	0	441	25	0	1 wives	1	4	0	1	1	1	1	2	0	1	1	1	1	1	0	0	0	1	1	1	1	1t work	1	1	1	1	1	.087522	1
441 194 3	441	194	87522	15	0	441	25	0	1 wives	1	4	0	1	1	0	1	2	1	1	1	1	1	1	0	0	0	1	1	1	1	subsist	1	1	1	1	1	.087522	0
444 357 9	444	357	55185	15	0	444	24	1	1 wives	1	4	1	1	1	1	1	1	0	1	1	1	1	1	2	1	0	1	1	1	1	1t work	1	1	1	1	1	.055185	0
447 66 4	447	66	2560970	15	0	447	9	0	0 wives	1	7	0	1	1	1	0	2	1	1	0	0	0	0	0	1	0	0	0	1	0	refuse	1	1	0	1	0	256097	1
450 107 3	450	107	1722644	15	0	450	18	0	1 wives	1	8	0	1	2	1	1	2	0	1	1	1	1	1	0	0	0	1	1	1	1	agricul	1	1	1	1	1	1722644	0
452 2 3	452	2	2694322	15	0	452	11	0	1 wives	1	7	0	1	0	1	1	1	0	1	1	1	1	1	2	2	0	1	1	1	1	subsist	1	1	1	1	1	2694322	0
452 339 2	452	339	2694322	15	0	452	11	0	1 wives	1	7	0	1	0	0	0	2	1	1	1	1	1	1	2	2	0	1	1	1	1	subsist	1	1	1	1	1	2694322	2
453 126 5	453	126	3669622	15	0	453	10	0	1 wives	1	7	0	1	1	1	1	2	0	1	1	1	1	1	0	1	0	1	1	1	1	subsist	1	1	1	1	1	3669622	0
455 374 3	455	374	3245134	15	0	455	5	1	0 wives	1	2	1	1	0	1	1	1	1	1	1	1	0	0	2	0	0	0	0	1	0	0t work	0	0	0	0	1	3245134	2
458 46 4	458	46	191734	15	0	458	12	1	1 wives	1	9	1	1	1	1	0	1	1	1	1	1	1	1	2	0	0	1	1	1	1	1t work	1	1	1	1	1	.191734	0
458 186 5	458	186	191734	15	0	458	12	1	1 wives	1	9	1	1	1	1	1	2	1	1	1	1	1	1	2	2	0	1	1	1	1	1t work	1	1	1	1	1	.191734	0
459 441 6	459	441	43518	15	0	459	20	0	1 wives	1	5	0	1	0	1	1	2	1	1	1	1	1	1	2	2	0	1	1	1	1	1t work	1	1	1	1	1	.043518	0
461 176 3	461	176	513203	15	0	461	2	0	1 wives	1	10	0	1	0	1	1	1	1	1	1	1	1	1	2	2	0	1	1	1	1	refuse	1	1	1	1	1	.513203	2
461 430 5	461	430	513203	15	0	461	2	0	0 wives	1	10	0	1	0	1	1	2	1	1	1	1	0	0	1	1	0	0	0	1	0	0t work	0	0	0	0	1	.513203	2
462 162 5	462	162	2742313	15	0	462	9	0	1 wives	1	7	0	1	1	1	1	2	1	1	1	1	1	1	2	2	0	1	1	1	1	subsist	1	1	1	1	1	2742313	0
462 256 4	462	256	2742313	15	0	462	9	0	1 wives	1	7	0	1	1	1	1	2	1	1	1	1	1	1	0	0	0	1	1	1	1	subsist	1	1	1	1	1	2742313	0
465 30 4	465	30	32759	15	0	465	20	0	1 wives	1	5	0	1	1	0	1	1	1	1	1	1	1	1	2	2	0	1	1	1	1	1t work	1	1	1	1	1	.032759	0
468 36 2	468	36	1369727	15	0	468	17	0	1 wives	1	8	0	1	2	0	0	1	1	1	1	1	1	1	0	0	0	1	1	1	1	subsist	1	1	1	1	1	1369727	0
470 181 3	470	181	1482413	15	0	470	18	0	1 wives	1	8	0	1	0	1	1	2	1	1	1	1	1	1	1	2	0	1	1	1	1	subsist	1	1	1	1	1	1482413	2
470 482 5	470	482	1482413	15	0	470	18	0	0 wives	1	8	0	1	2	1	1	1	1	1	1	1	1	0	2	2	0	0	0	1	0	persona	1	1	1	0	0	1482413	0
471 446 3	471	446	64636	15	0	471	24	1	0 wives	1	4	1	1	0	0	1	1	1	1	0	1	1	1	2	2	0	0	0	1	0	0t work	0	0	0	0	0	.064636	0
473 265 7	473	265	2290528	15	0	473	10	0	1 wives	1	7	0	1	1	1	1	2	1	1	1	1	1	1	1	1	0	1	1	1	1	subsist	1	1	1	1	1	2290528	0
474 223 3	474	223	1794148	15	0	474	7	0	1 wives	1	2	0	1	0	1	1	1	1	1	1	1	1	1	0	0	0	1	1	1	1	subsist	1	1	1	1	1	1794148	2
477 326 4	477	326	1330789	15	0	477	18	0	1 wives	1	8	0	1	2	0	1	2	0	1	1	1	1	1	1	1	0	1	1	1	1	subsist	1	1	1	1	1	1330789	0
481 89 4	481	89	572983	15	0	481	2	0	1 wives	1	10	0	1	0	1	1	2	1	1	1	1	1	1	2	2	0	1	1	1	1	1t work	1	1	1	1	1	.572983	2
481 226 6	481	226	572983	15	0	481	2	0	1 wives	1	10	0	1	0	1	1	2	1	1	1	1	1	1	0	0	0	1	1	1	1	1t work	1	1	1	1	1	.572983	2
481 449 3	481	449	572983	15	0	481	2	0	1 wives	1	10	0	1	0	1	1	1	1	1	1	1	1	1	0	0	0	1	1	1	1	1t work	1	1	1	1	1	.572983	2
483 297 2	483	297	65288	15	0	483	21	1	0 wives	1	6	1	1	0	0	0	1	1	1	1	1	1	1	2	2	0	0	0	1	0	0t work	0	0	0	1	0	.065288	1
484 177 5	484	177	205733	15	0	484	4	0	1 wives	1	1	0	1	1	1	0	2	1	1	1	1	1	1	0	0	0	1	1	1	1	subsist	1	1	1	1	1	.205733	0
489 62 2	489	62	2120304	15	0	489	9	0	1 wives	1	7	0	0	1	0	0	2	0	1	1	1	1	1	0	0	0	1	1	1	1	subsist	1	1	1	1	1	2120304	0
493 59 2	493	59	64189	15	0	493	24	1	1 wives	1	4	1	1	1	0	1	0	1	1	1	1	1	1	2	1	0	1	1	1	1	street	1	1	1	1	1	.064189	0
493 435 3	493	435	64189	15	0	493	24	1	0 wives	1	4	1	1	1	0	1	1	1	1	0	0	1	1	2	0	0	0	0	1	0	0t work	0	0	0	0	0	.064189	0
494 441 4	494	441	2652653	15	0	494	9	0	1 wives	1	7	0	1	0	1	1	2	1	1	1	1	1	1	0	0	0	1	1	1	1	subsist	1	1	1	1	1	2652653	0
496 362 7	496	362	1737030	15	0	496	6	0	1 wives	1	2	0	0	1	1	0	2	0	1	1	1	1	1	1	2	0	1	1	1	1	refuse	1	1	1	1	1	173703	0
498 328 3	498	328	1361766	15	0	498	7	0	1 wives	1	2	0	1	1	1	1	2	1	1	1	1	1	1	0	0	0	1	1	1	1	1t work	1	1	1	1	1	1361766	1
499 35 2	499	35	131929	15	0	499	3	1	0 wives	1	1	1	1	1	0	0	2	1	1	0	1	0	0	2	0	0	0	0	1	0	0t work	0	0	0	0	0	.131929	0
501 133 3	501	133	39197	15	0	501	22	0	1 wives	1	6	0	1	1	1	0	1	1	1	1	1	1	1	2	2	0	1	1	1	1	market-	1	1	1	1	1	.039197	1
502 193 3	502	193	1566467	15	0	502	18	0	1 wives	1	8	0	1	0	1	1	2	1	1	1	1	1	1	0	1	0	1	1	1	1	subsist	1	1	1	1	1	1566467	2
502 259 3	502	259	1566467	15	0	502	18	0	1 wives	1	8	0	1	0	0	0	2	1	1	1	1	1	1	1	1	0	1	1	1	1	market-	1	1	1	1	1	1566467	0
503 197 5	503	197	1842482	15	0	503	18	0	1 wives	1	8	0	1	2	1	1	2	1	1	1	1	1	1	2	2	0	1	1	1	1	refuse	1	1	1	1	1	1842482	0
503 346 3	503	346	1842482	15	0	503	18	0	0 wives	1	8	0	1	2	1	1	2	1	1	1	1	0	0	2	2	0	0	0	1	0	subsist	1	0	1	0	0	1842482	0
503 374 5	503	374	1842482	15	0	503	18	0	0 wives	1	8	0	1	2	1	1	1	1	1	1	1	0	0	2	2	0	0	0	1	0	subsist	1	1	1	0	0	1842482	0
505 174 16	505	174	1627314	15	0	505	18	0	1 wives	1	8	0	1	0	1	1	2	0	1	1	1	1	1	2	2	0	1	1	1	1	subsist	1	1	1	1	1	1627314	0
505 299 3	505	299	1627314	15	0	505	18	0	1 wives	1	8	0	1	2	1	1	1	1	1	1	1	1	1	0	0	0	1	1	1	1	refuse	1	1	1	1	1	1627314	0
505 308 3	505	308	1627314	15	0	505	18	0	1 wives	1	8	0	1	0	1	1	2	1	1	1	1	1	1	2	2	0	1	1	1	1	1t work	1	1	1	1	1	1627314	0
506 141 7	506	141	3313459	15	0	506	10	0	0 wives	1	7	0	1	1	1	1	1	1	1	0	0	0	0	1	1	0	0	0	1	0	subsist	1	1	0	0	0	3313459	0
506 372 3	506	372	3313459	15	0	506	10	0	1 wives	1	7	0	0	1	1	1	2	0	1	1	1	1	1	0	0	0	1	1	1	1	subsist	1	1	1	1	1	3313459	1
510 365 3	510	365	2500261	15	0	510	10	0	0 wives	1	7	0	1	1	1	1	2	1	1	1	1	0	0	0	0	0	0	0	1	0	refuse	1	1	0	0	0	2500261	0
512 186 4	512	186	1177633	15	0	512	6	0	1 wives	1	2	0	1	0	1	1	2	1	1	1	1	1	1	1	1	0	1	1	1	1	subsist	1	1	1	1	1	1177633	2
516 27 4	516	27	2084637	15	0	516	5	1	1 wives	1	2	1	1	0	0	1	1	1	1	1	1	1	1	2	0	0	1	1	1	1	cleaner	1	1	1	1	1	2084637	2
516 220 2	516	220	2084637	15	0	516	5	1	1 wives	1	2	1	0	0	0	1	1	0	1	1	1	1	1	2	0	0	1	1	1	1	subsist	1	1	1	1	1	2084637	2
517 61 4	517	61	2145061	15	0	517	9	0	0 wives	1	7	0	1	2	0	0	2	1	1	1	0	0	0	2	2	0	0	0	1	0	subsist	1	1	0	0	0	2145061	0
517 61 5	517	61	2145061	15	0	517	9	0	0 wives	1	7	0	1	2	0	0	2	1	1	1	0	0	0	2	2	0	0	0	1	0	subsist	1	1	0	0	0	2145061	0
518 51 3	518	51	2182310	15	0	518	11	0	0 wives	1	7	0	1	1	1	1	1	1	1	1	1	0	0	2	2	0	0	0	1	0	subsist	1	1	0	0	0	218231	0
519 256 4	519	256	57618	15	0	519	24	1	1 wives	1	4	1	1	0	0	1	2	1	1	1	1	1	1	2	0	0	1	1	1	1	1t work	1	1	1	1	1	.057618	2
519 416 4	519	416	57618	15	0	519	24	1	0 wives	1	4	1	1	0	0	0	2	1	1	1	1	0	0	2	2	0	0	0	1	0	0t work	0	0	0	0	1	.057618	2
519 440 4	519	440	57618	15	0	519	24	1	0 wives	1	4	1	1	0	0	0	2	1	1	1	1	1	1	2	1	0	0	0	1	0	0t work	0	0	0	0	0	.057618	0
522 2 4	522	2	2437826	15	0	522	10	0	0 wives	1	7	0	1	1	1	1	1	1	1	1	1	0	0	1	1	0	0	0	1	0	refuse	1	1	0	0	0	2437826	0
522 7 3	522	7	2437826	15	0	522	10	0	1 wives	1	7	0	1	1	0	1	1	1	1	1	1	1	1	1	2	0	1	1	1	1	subsist	1	1	1	1	1	2437826	0
523 36 3	523	36	79490	15	0	523	25	0	0 wives	1	4	0	1	1	1	1	2	1	1	0	0	0	0	0	0	0	0	0	1	0	0t work	0	0	0	1	0	.07949	1
523 254 3	523	254	79490	15	0	523	25	0	1 wives	1	4	0	1	1	1	1	1	1	1	1	1	1	1	0	0	0	1	1	1	1	subsist	1	1	1	1	1	.07949	1
524 204 2	524	204	2247500	15	0	524	10	0	1 wives	1	7	0	1	0	0	0	1	1	1	1	1	1	1	2	2	0	1	1	1	1	subsist	1	1	1	1	1	22475	2
524 235 4	524	235	2247500	15	0	524	10	0	1 wives	1	7	0	1	0	1	1	2	1	1	1	1	1	1	2	2	0	1	1	1	1	subsist	1	1	1	1	1	22475	2
524 481 4	524	481	2247500	15	0	524	10	0	1 wives	1	7	0	1	0	0	1	1	1	1	1	1	1	1	2	2	0	1	1	1	1	subsist	1	1	1	1	1	22475	2
528 142 4	528	142	388499	15	0	528	2	0	0 wives	1	10	0	1	0	1	1	2	1	1	0	0	0	0	0	0	0	0	0	1	0	0t work	0	0	0	0	0	.388499	0
531 161 5	531	161	985897	15	0	531	7	0	1 wives	1	2	0	1	0	1	1	2	1	1	1	1	1	1	2	2	0	1	1	1	1	subsist	1	1	1	1	1	.985897	2
531 298 3	531	298	985897	15	0	531	7	0	1 wives	1	2	0	1	0	0	0	1	1	1	1	1	1	1	1	1	0	1	1	1	1	1t work	1	1	1	1	1	.985897	2
531 338 4	531	338	985897	15	0	531	7	0	1 wives	1	2	0	1	0	1	1	1	1	1	1	1	1	1	0	0	0	1	1	1	1	1t work	1	1	1	1	1	.985897	2
531 479 5	531	479	985897	15	0	531	7	0	1 wives	1	2	0	1	0	1	1	2	1	1	1	1	1	1	2	2	0	1	1	1	1	subsist	1	1	1	1	1	.985897	2
533 405 4	533	405	134414	15	0	533	14	1	1 wives	1	3	1	1	0	1	1	1	1	1	1	1	1	1	2	0	0	1	1	1	1	1t work	1	1	1	1	1	.134414	0
534 39 3	534	39	40530	15	0	534	21	1	1 wives	1	6	1	1	0	0	0	1	1	1	1	1	1	1	2	2	0	1	1	1	1	1t work	1	1	1	1	1	.04053	0
536 122 3	536	122	8987	15	0	536	20	0	1 wives	1	5	0	1	2	0	1	2	1	1	1	1	1	1	0	0	0	1	1	1	1	1t work	1	1	1	1	1	.008987	0
536 151 3	536	151	8987	15	0	536	20	0	0 wives	1	5	0	0	2	1	1	2	1	1	0	0	0	0	0	0	0	0	0	1	0	0t work	0	0	0	0	0	.008987	0
538 171 3	538	171	881118	15	0	538	1	1	1 wives	1	10	1	1	0	0	0	1	1	1	1	1	1	1	2	0	0	1	1	1	1	laboure	1	1	1	1	1	.881118	2
539 65 7	539	65	473026	15	0	539	23	1	1 wives	1	0	1	1	0	1	0	1	1	1	1	1	1	1	2	2	0	1	1	1	1	persona	1	1	1	1	1	.473026	2
539 281 3	539	281	473026	15	0	539	23	1	0 wives	1	0	1	1	0	1	1	2	1	1	1	1	1	1	2	2	0	0	0	1	0	0t work	0	0	0	0	0	.473026	0
542 433 4	542	433	2110320	15	0	542	7	0	1 wives	1	2	0	1	0	1	1	2	1	1	1	1	1	1	1	1	0	1	1	1	1	1t work	1	1	1	1	1	211032	0
543 129 3	543	129	1091681	15	0	543	13	0	1 wives	1	9	0	1	1	1	1	1	1	1	1	1	1	1	0	0	0	1	1	1	1	1t work	1	1	1	1	1	1091681	0
543 294 3	543	294	1091681	15	0	543	13	0	1 wives	1	9	0	1	1	1	1	2	1	1	1	1	1	1	0	0	0	1	1	1	1	1t work	1	1	1	1	1	1091681	0
548 50 4	548	50	188438	15	0	548	15	0	1 wives	1	3	0	1	0	1	1	2	0	1	1	1	1	1	2	2	0	1	1	1	1	agricul	1	1	1	1	1	.188438	2
548 438 3	548	438	188438	15	0	548	15	0	1 wives	1	3	0	1	0	0	0	2	1	1	1	1	1	1	2	2	0	1	1	1	1	agricul	1	1	1	1	1	.188438	2
555 27 6	555	27	2330478	15	0	555	9	0	1 wives	1	7	0	1	1	1	1	2	1	1	1	1	1	1	0	0	0	1	1	1	1	1t work	1	1	1	1	1	2330478	0
556 34 2	556	34	427841	15	0	556	12	1	1 wives	1	9	1	1	1	0	0	2	1	1	1	1	1	1	2	0	0	1	1	1	1	1t work	1	1	1	1	1	.427841	0
556 458 4	556	458	427841	15	0	556	12	1	1 wives	1	9	1	1	1	0	1	2	1	1	1	1	1	1	1	0	0	1	1	1	1	1t work	1	1	1	1	1	.427841	0
564 49 3	564	49	188767	15	0	564	4	0	0 wives	1	1	0	1	1	0	1	2	1	1	1	1	0	0	0	0	0	0	0	1	0	hospita	1	1	1	0	0	.188767	0
565 409 5	565	409	1808961	15	0	565	18	0	1 wives	1	8	0	1	2	1	1	2	0	1	1	1	1	1	2	2	0	1	1	1	1	subsist	1	1	1	1	1	1808961	0
569 127 3	569	127	128829	15	0	569	15	0	1 wives	1	3	0	1	1	0	1	1	0	1	1	1	1	1	0	0	0	1	1	1	1	agricul	1	1	1	1	1	.128829	1
570 74 3	570	74	267662	15	0	570	3	1	1 wives	1	1	1	1	1	0	1	2	1	1	1	1	1	1	2	0	0	1	1	1	1	1t work	1	1	1	1	1	.267662	0
570 203 3	570	203	267662	15	0	570	3	1	1 wives	1	1	1	1	1	0	0	2	1	1	1	1	1	1	2	2	0	1	1	1	1	1t work	1	1	1	1	1	.267662	0
571 159 2	571	159	63467	15	0	571	4	0	1 wives	1	1	0	1	1	1	0	1	1	1	1	1	1	1	0	0	0	1	1	1	1	subsist	1	1	1	1	1	.063467	0
573 108 8	573	108	217873	15	0	573	13	0	1 wives	1	9	0	1	1	1	1	1	1	1	1	1	1	1	0	0	0	1	1	1	1	1t work	1	1	1	1	1	.217873	0
573 264 3	573	264	217873	15	0	573	13	0	1 wives	1	9	0	1	1	1	1	1	1	1	1	1	1	1	0	0	0	1	1	1	1	1t work	1	1	1	1	1	.217873	0
575 460 4	575	460	743468	15	0	575	2	0	1 wives	1	10	0	1	0	0	1	2	0	1	1	1	1	1	0	0	0	1	1	1	1	refuse	1	1	1	1	1	.743468	2
575 472 3	575	472	743468	15	0	575	2	0	0 wives	1	10	0	1	0	1	1	1	1	1	1	0	0	0	0	0	0	0	0	1	0	refuse	1	1	0	0	1	.743468	2
576 211 5	576	211	3055605	15	0	576	17	0	0 wives	1	8	0	1	2	1	1	2	1	1	1	1	0	0	0	0	0	0	0	1	0	0t work	0	0	0	0	0	3055605	0
576 257 3	576	257	3055605	15	0	576	17	0	1 wives	1	8	0	1	2	0	1	2	1	1	1	1	1	1	0	0	0	1	1	1	1	1t work	1	1	1	1	1	3055605	0
576 349 4	576	349	3055605	15	0	576	17	0	1 wives	1	8	0	1	2	1	1	2	1	1	1	1	1	1	0	0	0	1	1	1	1	1t work	1	1	1	1	1	3055605	0
576 458 2	576	458	3055605	15	0	576	17	0	1 wives	1	8	0	0	2	0	0	1	0	1	1	1	1	1	0	0	0	1	1	1	1	subsist	1	1	1	1	1	3055605	0
579 476 4	579	476	408987	15	0	579	2	0	0 wives	1	10	0	1	0	0	1	0	1	1	1	1	0	0	1	1	0	0	0	1	0	refuse	1	1	0	0	1	.408987	2
581 190 4	581	190	227478	15	0	581	15	0	0 wives	1	3	0	1	1	0	1	2	1	1	1	1	0	0	2	2	0	0	0	1	0	agricul	1	1	0	0	0	.227478	0
583 125 5	583	125	510523	15	0	583	2	0	0 wives	1	10	0	1	0	1	1	2	1	1	1	0	0	0	0	0	0	0	0	1	0	refuse	1	1	0	0	1	.510523	2
583 271 3	583	271	510523	15	0	583	2	0	1 wives	1	10	0	1	0	1	1	2	1	1	1	1	1	1	0	0	0	1	1	1	1	refuse	1	1	1	1	1	.510523	2
583 425 4	583	425	510523	15	0	583	2	0	1 wives	1	10	0	1	0	1	1	2	1	1	1	1	1	1	0	0	0	1	1	1	1	1t work	1	1	1	1	1	.510523	2
583 425 5	583	425	510523	15	0	583	2	0	1 wives	1	10	0	0	0	1	1	2	0	1	1	1	1	1	0	0	0	1	1	1	1	1t work	1	1	1	1	1	.510523	2
583 458 2	583	458	510523	15	0	583	2	0	0 wives	1	10	0	1	0	0	0	2	1	1	1	0	0	0	0	0	0	0	0	1	0	refuse	1	1	0	0	1	.510523	2
584 448 3	584	448	553635	15	0	584	2	0	0 wives	1	10	0	1	0	1	1	2	1	1	0	1	0	0	0	1	0	0	0	1	0	0t work	0	0	0	0	1	.553635	2
585 364 4	585	364	50046	15	0	585	4	0	1 wives	1	1	0	1	1	1	1	2	1	1	1	1	1	1	0	0	0	1	1	1	1	1t work	1	1	1	1	1	.050046	0
588 327 3	588	327	147432	15	0	588	12	1	1 wives	1	9	1	1	1	0	1	1	1	1	1	1	1	1	2	1	0	1	1	1	1	sales w	1	1	1	1	1	.147432	0
589 211 3	589	211	1821953	15	0	589	11	0	1 wives	1	7	0	1	1	0	0	2	1	1	1	1	1	1	0	0	0	1	1	1	1	subsist	1	1	1	1	1	1821953	0
589 417 3	589	417	1821953	15	0	589	11	0	1 wives	1	7	0	1	1	1	1	2	1	1	1	1	1	1	0	1	0	1	1	1	1	subsist	1	1	1	1	1	1821953	0
589 480 4	589	480	1821953	15	0	589	11	0	1 wives	1	7	0	1	1	1	0	2	1	1	1	1	1	1	2	2	0	1	1	1	1	subsist	1	1	1	1	1	1821953	0
590 156 2	590	156	605215	15	0	590	2	0	1 wives	1	10	0	1	0	0	0	2	0	1	1	1	1	1	0	0	0	1	1	1	1	1t work	1	1	1	1	1	.605215	2
591 259 3	591	259	1936893	15	0	591	6	0	0 wives	1	2	0	1	0	0	1	2	1	1	1	1	0	0	0	1	0	0	0	1	0	subsist	1	1	0	0	1	1936893	2
592 333 2	592	333	24068	15	0	592	20	0	1 wives	1	5	0	1	3	1	0	1	0	1	1	1	1	1	0	0	0	1	1	1	1	subsist	1	1	1	1	1	.024068	0
593 251 8	593	251	46713	15	0	593	19	1	1 wives	1	5	1	1	2	1	1	1	0	1	1	1	1	1	2	0	0	1	1	1	1	1t work	1	1	1	1	1	.046713	0
593 302 2	593	302	46713	15	0	593	19	1	1 wives	1	5	1	1	2	0	0	1	1	1	1	1	1	1	2	0	0	1	1	1	1	1t work	1	1	1	1	1	.046713	2
594 1 3	594	1	69693	15	0	594	25	0	1 wives	1	4	0	1	1	0	1	2	0	1	1	1	1	1	0	0	0	1	1	1	1	1t work	1	1	1	1	1	.069693	0
594 462 2	594	462	69693	15	0	594	25	0	1 wives	1	4	0	1	1	1	0	1	1	1	1	1	1	1	2	2	0	1	1	1	1	1t work	1	1	1	1	1	.069693	1
597 274 4	597	274	793347	15	0	597	1	1	1 wives	1	10	1	1	0	1	1	2	1	1	1	1	1	1	2	0	0	1	1	1	1	market-	1	1	1	1	1	.793347	2
598 152 3	598	152	430605	15	0	598	2	0	1 wives	1	10	0	1	0	1	1	2	1	1	1	1	1	1	0	0	0	1	1	1	1	1t work	1	1	1	1	1	.430605	2
598 198 3	598	198	430605	15	0	598	2	0	0 wives	1	10	0	1	0	1	1	2	1	1	1	0	0	0	0	0	0	0	0	1	0	0t work	0	0	0	0	1	.430605	2
600 39 4	600	39	2498655	15	0	600	16	1	1 wives	1	8	1	1	2	1	1	1	0	1	1	1	1	1	0	0	0	1	1	1	1	1t work	1	1	1	1	1	2498655	0
600 81 3	600	81	2498655	15	0	600	16	1	1 wives	1	8	1	1	2	1	1	2	0	1	1	1	1	1	1	0	0	1	1	1	1	1t work	1	1	1	1	1	2498655	0
600 279 6	600	279	2498655	15	0	600	16	1	0 wives	1	8	1	1	2	1	1	2	1	1	1	1	0	0	0	0	0	0	0	1	0	laboure	1	1	0	0	0	2498655	0
603 172 7	603	172	40846	15	0	603	20	0	1 wives	1	5	0	1	2	1	0	1	0	1	1	1	1	1	0	0	0	1	1	1	1	1t work	1	1	1	1	1	.040846	0
606 310 4	606	310	58103	15	0	606	24	1	0 wives	1	4	1	1	2	1	1	2	1	1	1	1	0	0	2	2	0	0	0	1	0	0t work	0	0	0	0	0	.058103	0
607 99 4	607	99	41248	15	0	607	22	0	0 wives	1	6	0	1	1	1	1	2	1	1	1	1	1	1	2	2	0	0	0	1	0	0t work	0	0	0	1	0	.041248	1
609 266 5	609	266	3188527	15	0	609	11	0	1 wives	1	7	0	1	1	1	0	2	1	1	1	1	1	1	1	2	0	1	1	1	1	subsist	1	1	1	1	1	3188527	0
610 323 4	610	323	2227614	15	0	610	10	0	1 wives	1	7	0	1	1	1	1	2	1	1	1	1	1	1	0	0	0	1	1	1	1	refuse	1	1	1	1	1	2227614	0
611 128 4	611	128	2910147	15	0	611	5	1	1 wives	1	2	1	1	1	0	1	2	1	1	1	1	1	1	2	0	0	1	1	1	1	1t work	1	1	1	1	1	2910147	0
611 169 5	611	169	2910147	15	0	611	5	1	1 wives	1	2	1	1	1	1	1	2	1	1	1	1	1	1	2	0	0	1	1	1	1	1t work	1	1	1	1	1	2910147	0
617 262 2	617	262	1670431	15	0	617	6	0	0 wives	1	2	0	1	1	0	0	2	1	1	1	1	0	0	2	2	0	0	0	1	0	0t work	0	0	0	0	0	1670431	0
624 416 1	624	416	3458435	15	0	624	5	1	1 wives	1	2	1	1	0	0	1	0	1	1	1	1	1	1	2	0	0	1	1	1	1	subsist	1	1	1	1	1	3458435	2
626 53 2	626	53	429878	15	0	626	23	1	1 wives	1	0	1	1	0	0	0	1	1	1	1	1	1	1	2	2	0	1	1	1	1	1t work	1	1	1	1	1	.429878	0
627 173 3	627	173	1758081	15	0	627	6	0	0 wives	1	2	0	1	0	0	1	1	1	1	1	0	0	0	0	0	0	0	0	1	0	0t work	0	0	0	0	1	1758081	2
629 312 3	629	312	163404	15	0	629	13	0	1 wives	1	9	0	0	1	1	1	2	1	1	1	1	1	1	0	0	0	1	1	1	1	agricul	1	1	1	1	1	.163404	1
634 78 6	634	78	1005556	15	0	634	17	0	1 wives	1	8	0	1	2	1	1	2	0	1	1	1	1	1	2	2	0	1	1	1	1	sales w	1	1	1	1	1	1005556	0
634 268 6	634	268	1005556	15	0	634	17	0	1 wives	1	8	0	1	2	1	1	2	1	1	1	1	1	1	2	2	0	1	1	1	1	1t work	1	1	1	1	1	1005556	0
636 73 3	636	73	580280	15	0	636	2	0	0 wives	1	10	0	1	0	1	1	2	1	1	1	1	0	0	0	0	0	0	0	1	0	0t work	0	0	0	0	1	.58028	2
636 91 3	636	91	580280	15	0	636	2	0	1 wives	1	10	0	1	0	1	1	2	1	1	1	1	1	1	1	1	0	1	1	1	1	refuse	1	1	1	1	1	.58028	2
636 122 4	636	122	580280	15	0	636	2	0	0 wives	1	10	0	1	0	0	1	2	1	1	1	0	0	0	0	0	0	0	0	1	0	refuse	1	1	0	0	1	.58028	2
636 254 3	636	254	580280	15	0	636	2	0	0 wives	1	10	0	1	0	1	1	2	1	1	0	0	0	0	0	0	0	0	0	1	0	refuse	1	1	0	0	1	.58028	2
643 447 4	643	447	56053	15	0	643	15	0	1 wives	1	3	0	1	1	1	1	2	1	1	1	1	1	1	0	0	0	1	1	1	1	subsist	1	1	1	1	1	.056053	0
643 459 3	643	459	56053	15	0	643	15	0	1 wives	1	3	0	0	1	0	1	2	0	1	1	1	1	1	0	0	0	1	1	1	1	1t work	1	1	1	1	1	.056053	0
644 122 3	644	122	66134	15	0	644	24	1	0 wives	1	4	1	1	1	0	0	1	1	1	0	1	0	0	2	1	0	0	0	1	0	refuse	1	1	0	0	0	.066134	0
645 97 2	645	97	665716	15	0	645	23	1	0 wives	1	0	1	1	2	0	0	1	1	1	1	1	1	1	2	1	0	0	0	1	0	refuse	1	1	0	0	1	.665716	2
645 218 2	645	218	665716	15	0	645	23	1	0 wives	1	0	1	1	2	0	0	1	1	1	0	1	0	0	2	2	0	0	0	1	0	refuse	1	1	0	0	0	.665716	0
1 212 4	1	212	4677405	16	0	1	10	0	0 wives	1	7	0	0	1	0	1	2	1	1	1	1	0	0	0	1	0	0	0	1	0	subsist	1	1	0	1	0	4677405	1
2 59 3	2	59	465455	16	0	2	13	0	1 wives	1	9	0	1	1	1	1	2	1	1	1	1	1	1	0	0	0	1	1	1	1	1t work	1	1	1	1	1	.465455	0
3 131 5	3	131	1918659	16	0	3	7	0	1 wives	1	2	0	1	0	0	1	2	1	1	1	1	1	1	2	2	0	1	1	0	1	market-	1	1	1	1	1	1918659	2
5 385 3	5	385	68002	16	0	5	24	1	0 wives	1	4	1	1	1	1	0	2	1	1	1	1	1	1	2	1	0	0	0	1	0	0t work	0	0	0	0	0	.068002	0
6 373 5	6	373	154451	16	0	6	15	0	1 wives	1	3	0	1	1	0	0	2	1	1	1	1	1	1	0	0	0	1	1	1	1	1t work	1	1	1	1	1	.154451	0
12 185 4	12	185	1842758	16	0	12	17	0	1 wives	1	8	0	1	2	1	1	1	0	1	1	1	1	1	2	2	0	1	1	1	1	1t work	1	1	1	1	1	1842758	3
12 200 5	12	200	1842758	16	0	12	17	0	0 wives	1	8	0	1	2	1	1	2	1	1	1	1	0	0	2	2	0	0	0	1	0	0t work	0	0	0	0	0	1842758	0
14 84 5	14	84	1307233	16	0	14	16	1	1 wives	1	8	1	1	1	1	1	2	1	1	1	1	1	1	2	0	0	1	1	1	1	refuse	1	1	1	1	1	1307233	0
21 224 3	21	224	1890944	16	0	21	11	0	1 wives	1	7	0	1	2	1	1	1	1	1	1	1	1	1	2	2	0	1	1	1	1	subsist	1	1	1	1	1	1890944	0
21 460 4	21	460	1890944	16	0	21	11	0	1 wives	1	7	0	1	2	0	1	2	1	1	1	1	1	1	0	0	0	1	1	1	1	refuse	1	1	1	1	1	1890944	0
22 384 3	22	384	342919	16	0	22	13	0	1 wives	1	9	0	0	1	1	1	1	0	1	1	1	1	1	0	0	0	1	1	1	1	1t work	1	1	1	1	1	.342919	0
26 38 3	26	38	2777732	16	0	26	11	0	1 wives	1	7	0	1	1	1	1	1	1	1	1	1	1	1	0	1	0	1	1	1	1	subsist	1	1	1	1	1	2777732	0
26 137 3	26	137	2777732	16	0	26	11	0	0 wives	1	7	0	1	1	0	1	0	1	1	1	1	0	0	2	2	0	0	0	1	0	subsist	1	1	0	0	0	2777732	0
26 273 3	26	273	2777732	16	0	26	11	0	1 wives	1	7	0	1	1	1	0	1	1	1	1	1	1	1	0	0	0	1	1	1	1	subsist	1	1	1	1	1	2777732	0
33 484 3	33	484	225473	16	0	33	13	0	1 wives	1	9	0	0	1	1	1	2	0	1	1	1	1	1	0	0	0	1	1	1	1	market-	1	1	1	1	1	.225473	0
35 195 3	35	195	130816	16	0	35	15	0	1 wives	1	3	0	1	0	1	1	1	1	1	1	1	1	1	2	2	0	1	1	1	1	agricul	1	1	1	1	1	.130816	2
35 357 3	35	357	130816	16	0	35	15	0	1 wives	1	3	0	1	0	1	1	1	1	1	1	1	1	1	2	2	0	1	1	1	1	agricul	1	1	1	1	1	.130816	2
35 388 3	35	388	130816	16	0	35	15	0	1 wives	1	3	0	1	0	0	1	2	1	1	1	1	1	1	1	1	0	1	1	1	1	subsist	1	1	1	1	1	.130816	2
36 79 4	36	79	90606	16	0	36	15	0	1 wives	1	3	0	1	0	1	1	2	1	1	1	1	1	1	0	0	0	1	1	1	1	1t work	1	1	1	1	1	.090606	2
36 248 3	36	248	90606	16	0	36	15	0	1 wives	1	3	0	1	0	1	1	1	1	1	1	1	1	1	0	0	0	1	1	1	1	1t work	1	1	1	1	1	.090606	0
36 365 3	36	365	90606	16	0	36	15	0	1 wives	1	3	0	1	0	1	1	1	1	1	1	1	1	1	0	0	0	1	1	1	1	1t work	1	1	1	1	1	.090606	0
39 230 4	39	230	28423	16	0	39	4	0	1 wives	1	1	0	0	1	0	0	2	0	1	1	1	1	1	0	0	0	1	1	1	1	agricul	1	1	1	1	1	.028423	0
40 131 2	40	131	2328001	16	0	40	10	0	0 wives	1	7	0	1	0	0	0	2	1	1	1	0	0	0	1	2	0	0	0	1	0	subsist	1	1	0	0	1	2328001	2
40 176 3	40	176	2328001	16	0	40	10	0	0 wives	1	7	0	1	0	1	1	2	1	1	1	0	0	0	1	2	0	0	0	1	0	refuse	1	1	0	0	0	2328001	0
40 438 3	40	438	2328001	16	0	40	10	0	1 wives	1	7	0	1	0	1	1	2	1	1	1	1	1	1	2	2	0	1	1	1	1	subsist	1	1	1	1	1	2328001	2
40 469 3	40	469	2328001	16	0	40	10	0	1 wives	1	7	0	1	0	0	1	2	1	1	1	1	1	1	1	1	0	1	1	1	1	subsist	1	1	1	1	1	2328001	2
42 430 4	42	430	2543713	16	0	42	9	0	1 wives	1	7	0	1	2	0	1	2	0	1	1	1	1	1	0	0	0	1	1	1	1	1t work	1	1	1	1	1	2543713	0
44 453 3	44	453	48039	16	0	44	21	1	0 wives	1	6	1	1	2	0	0	2	1	1	0	1	1	1	2	2	0	0	0	1	0	legal,	1	0	0	0	0	.048039	0
46 163 2	46	163	34060	16	0	46	20	0	1 wives	1	5	0	1	2	0	0	0	1	1	1	1	1	1	2	2	0	1	1	1	1	market-	1	1	1	1	1	.03406	0
46 266 3	46	266	34060	16	0	46	20	0	1 wives	1	5	0	1	1	0	1	1	1	1	1	1	1	1	0	0	0	1	1	1	1	cleaner	1	1	1	1	1	.03406	0
50 8 3	50	8	1341887	16	0	50	18	0	1 wives	1	8	0	0	2	1	1	2	0	1	1	1	1	1	1	1	0	1	1	1	1	subsist	1	1	1	1	1	1341887	0
50 244 5	50	244	1341887	16	0	50	18	0	1 wives	1	8	0	1	2	1	1	2	0	1	1	1	1	1	2	2	0	1	1	1	1	subsist	1	1	1	1	1	1341887	0
50 255 5	50	255	1341887	16	0	50	18	0	1 wives	1	8	0	1	0	1	1	2	0	1	1	1	1	1	2	2	0	1	1	1	1	subsist	1	1	1	1	1	1341887	2
50 440 4	50	440	1341887	16	0	50	18	0	1 wives	1	8	0	1	0	1	1	1	0	1	1	1	1	1	2	2	0	1	1	1	1	subsist	1	1	1	1	1	1341887	2
51 205 8	51	205	203248	16	0	51	4	0	1 wives	1	1	0	1	1	1	1	1	0	1	1	1	1	1	0	0	0	1	1	1	1	1t work	1	1	1	1	1	.203248	0
52 56 5	52	56	2964991	16	0	52	6	0	1 wives	1	2	0	1	0	1	1	2	1	1	1	1	1	1	2	2	0	1	1	1	1	handicr	1	1	1	1	1	2964991	2
54 327 3	54	327	1438250	16	0	54	17	0	1 wives	1	8	0	1	1	0	1	2	1	1	1	1	1	1	1	1	0	1	1	1	1	subsist	1	1	1	1	1	143825	1
60 384 3	60	384	57166	16	0	60	21	1	1 wives	1	6	1	1	0	0	1	2	1	1	1	1	1	1	2	2	0	1	1	1	1	1t work	1	1	1	1	1	.057166	2
61 124 4	61	124	578950	16	0	61	23	1	1 wives	1	0	1	1	0	1	1	2	1	1	1	1	1	1	2	2	0	1	1	1	1	market-	1	1	1	1	1	.57895	2
61 159 3	61	159	578950	16	0	61	23	1	1 wives	1	0	1	1	0	0	1	1	1	1	1	1	1	1	2	2	0	1	1	1	1	1t work	1	1	1	1	1	.57895	2
62 270 6	62	270	2473054	16	0	62	9	0	1 wives	1	7	0	0	3	1	1	2	0	1	1	1	1	1	1	2	0	1	1	1	1	subsist	1	1	1	1	1	2473054	1
64 94 5	64	94	176918	16	0	64	12	1	1 wives	1	9	1	1	1	1	1	1	0	1	1	1	1	1	2	0	0	1	1	1	1	1t work	1	1	1	1	1	.176918	0
66 59 4	66	59	2346821	16	0	66	7	0	1 wives	1	2	0	1	0	1	1	2	1	1	1	1	1	1	0	0	0	1	1	1	1	refuse	1	1	1	1	1	2346821	2
69 6 4	69	6	8500	16	0	69	20	0	1 wives	1	5	0	1	3	1	0	1	0	1	1	1	1	1	0	0	0	1	1	1	1	agricul	1	1	1	1	1	.0085	0
70 65 2	70	65	244839	16	0	70	14	1	1 wives	1	3	1	1	0	0	0	1	1	1	1	1	1	1	2	0	0	1	1	1	1	street	1	1	1	1	1	.244839	2
74 259 2	74	259	70269	16	0	74	24	1	1 wives	1	4	1	1	2	0	0	1	1	1	1	1	1	1	2	2	0	1	1	1	1	1t work	1	1	1	1	1	.070269	0
76 286 3	76	286	1498097	16	0	76	18	0	1 wives	1	8	0	1	0	1	1	2	1	1	1	1	1	1	0	1	0	1	1	1	1	subsist	1	1	1	1	1	1498097	2
77 28 4	77	28	106143	16	0	77	13	0	1 wives	1	9	0	0	1	1	1	2	0	1	1	1	1	1	0	0	0	1	1	1	1	subsist	1	1	1	1	1	.106143	0
78 398 4	78	398	597025	16	0	78	2	0	1 wives	1	10	0	1	0	0	1	2	0	1	1	1	1	1	0	0	0	1	1	1	1	refuse	1	1	1	1	1	.597025	2
80 14 3	80	14	1615842	16	0	80	6	0	1 wives	1	2	0	1	0	0	0	2	1	1	1	1	1	1	0	0	0	1	1	1	1	subsist	1	1	1	1	1	1615842	2
80 221 3	80	221	1615842	16	0	80	6	0	1 wives	1	2	0	1	3	0	1	2	0	1	1	1	1	1	0	0	0	1	1	1	1	subsist	1	1	1	1	1	1615842	2
83 196 4	83	196	542581	16	0	83	23	1	1 wives	1	0	1	1	1	0	0	0	1	1	1	1	1	1	2	2	0	1	1	1	1	1t work	1	1	1	1	1	.542581	0
84 71 3	84	71	711817	16	0	84	1	1	1 wives	1	10	1	1	0	0	0	2	1	1	1	1	1	1	2	1	0	1	1	1	1	1t work	1	1	1	1	1	.711817	2
84 463 1	84	463	711817	16	0	84	1	1	1 wives	1	10	1	1	0	0	1	0	1	1	1	1	1	1	2	1	0	1	1	1	1	subsist	1	1	1	1	1	.711817	2
85 59 5	85	59	918765	16	0	85	13	0	1 wives	1	9	0	1	1	1	0	2	1	1	1	1	1	1	2	2	0	1	1	1	1	1t work	1	1	1	1	1	.918765	0
88 122 2	88	122	243720	16	0	88	15	0	1 wives	1	3	0	1	2	0	0	2	1	1	1	1	1	1	0	0	0	1	1	1	1	agricul	1	1	1	1	1	.24372	0
88 436 3	88	436	243720	16	0	88	15	0	0 wives	1	3	0	1	2	1	1	0	1	1	0	0	0	0	0	1	0	0	0	1	0	subsist	1	1	1	0	1	.24372	2
89 122 4	89	122	619352	16	0	89	2	0	0 wives	1	10	0	1	0	1	0	1	1	1	0	0	0	0	0	0	0	0	0	1	0	subsist	1	1	0	0	1	.619352	2
89 140 4	89	140	619352	16	0	89	2	0	0 wives	1	10	0	1	0	1	1	1	1	1	1	1	0	0	0	0	0	0	0	1	0	refuse	1	1	0	0	1	.619352	2
93 464 5	93	464	2780734	16	0	93	10	0	0 wives	1	7	0	1	1	1	1	2	1	1	1	0	0	0	0	0	0	0	0	1	0	refuse	1	1	0	1	0	2780734	1
94 104 3	94	104	676114	16	0	94	1	1	0 wives	1	10	1	1	0	0	1	1	1	1	1	1	1	1	2	2	0	0	0	1	0	refuse	1	1	0	0	1	.676114	2
94 333 2	94	333	676114	16	0	94	1	1	1 wives	1	10	1	1	0	0	0	2	1	1	1	1	1	1	2	2	0	1	1	1	1	1t work	1	1	1	1	1	.676114	2
95 355 2	95	355	299346	16	0	95	13	0	1 wives	1	9	0	1	1	1	0	1	1	1	1	1	1	1	0	0	0	1	1	1	1	1t work	1	1	1	1	1	.299346	0
95 452 4	95	452	299346	16	0	95	13	0	1 wives	1	9	0	1	1	1	1	2	1	1	1	1	1	1	1	2	0	1	1	1	1	1t work	1	1	1	1	1	.299346	0
96 292 2	96	292	336516	16	0	96	13	0	1 wives	1	9	0	1	1	0	1	2	1	1	1	1	1	1	0	0	0	1	1	1	1	market-	1	1	1	1	1	.336516	0
99 69 6	99	69	472845	16	0	99	2	0	1 wives	1	10	0	0	0	1	1	2	0	1	1	1	1	1	1	2	0	1	1	1	1	subsist	1	1	1	1	1	.472845	2
99 453 4	99	453	472845	16	0	99	2	0	0 wives	1	10	0	1	0	1	1	2	1	1	1	1	0	0	0	0	0	0	0	1	0	subsist	1	1	0	0	1	.472845	2
101 12 4	101	12	96867	16	0	101	24	1	1 wives	1	4	1	1	0	0	1	1	1	1	1	1	1	1	2	0	0	1	1	1	1	1t work	1	1	1	1	1	.096867	0
103 244 4	103	244	425661	16	0	103	2	0	1 wives	1	10	0	1	1	1	0	2	1	1	1	1	1	1	0	0	0	1	1	1	1	refuse	1	1	1	1	1	.425661	0
103 377 3	103	377	425661	16	0	103	2	0	0 wives	1	10	0	1	0	0	1	2	1	1	1	0	0	0	0	0	0	0	0	1	0	0t work	0	0	0	0	1	.425661	2
106 260 5	106	260	23477	16	0	106	20	0	1 wives	1	5	0	1	3	0	1	2	1	1	1	1	1	1	0	0	0	1	1	1	1	1t work	1	1	1	1	1	.023477	0
109 360 3	109	360	1831756	16	0	109	7	0	1 wives	1	2	0	1	0	0	1	2	1	1	1	1	1	1	2	2	0	1	1	1	1	subsist	1	1	1	1	1	1831756	2
110 278 4	110	278	652770	16	0	110	23	1	0 wives	1	0	1	1	0	1	0	2	1	1	1	1	1	1	2	2	0	0	0	1	0	0t work	0	0	0	0	0	.65277	0
111 156 2	111	156	60095	16	0	111	24	1	1 wives	1	4	1	1	2	0	0	2	1	1	1	1	1	1	2	2	0	1	1	1	1	1t work	1	1	1	1	1	.060095	0
111 189 2	111	189	60095	16	0	111	24	1	1 wives	1	4	1	1	0	0	0	2	1	1	1	1	1	1	2	2	0	1	1	1	1	1t work	1	1	1	1	1	.060095	0
113 66 5	113	66	1438363	16	0	113	18	0	1 wives	1	8	0	1	2	1	1	2	0	1	1	1	1	1	2	2	0	1	1	1	1	subsist	1	1	1	1	1	1438363	0
113 126 5	113	126	1438363	16	0	113	18	0	1 wives	1	8	0	1	2	1	1	2	0	1	1	1	1	1	0	0	0	1	1	1	1	subsist	1	1	1	1	1	1438363	0
117 229 2	117	229	102501	16	0	117	4	0	1 wives	1	1	0	1	1	1	0	2	0	1	1	1	1	1	0	0	0	1	1	1	1	1t work	1	1	1	1	1	.102501	0
119 198 6	119	198	1712218	16	0	119	18	0	1 wives	1	8	0	1	2	1	1	2	1	1	1	1	1	1	2	2	0	1	1	1	1	subsist	1	1	1	1	1	1712218	0
119 303 7	119	303	1712218	16	0	119	18	0	1 wives	1	8	0	1	2	1	0	1	1	1	1	1	1	1	2	2	0	1	1	1	1	1t work	1	1	1	1	1	1712218	0
120 298 4	120	298	1836689	16	0	120	7	0	1 wives	1	2	0	1	0	0	1	2	1	1	1	1	1	1	1	2	0	1	1	1	1	subsist	1	1	1	1	1	1836689	2
121 29 3	121	29	1880474	16	0	121	7	0	1 wives	1	2	0	0	0	1	1	2	1	1	1	1	1	1	1	2	0	1	1	1	1	subsist	1	1	1	1	1	1880474	2
121 451 4	121	451	1880474	16	0	121	7	0	0 wives	1	2	0	1	0	1	1	1	1	1	1	0	0	0	2	2	0	0	0	1	0	0t work	0	0	0	0	0	1880474	0
121 476 3	121	476	1880474	16	0	121	7	0	0 wives	1	2	0	1	0	0	1	1	1	1	1	1	0	0	2	2	0	0	0	1	0	0t work	0	0	0	0	1	1880474	2
122 239 4	122	239	2665893	16	0	122	10	0	1 wives	1	7	0	1	1	0	0	2	0	1	1	1	1	1	1	2	0	1	1	1	1	subsist	1	1	1	1	1	2665893	0
122 302 4	122	302	2665893	16	0	122	10	0	0 wives	1	7	0	1	1	1	1	2	1	1	1	1	0	0	1	1	0	0	0	1	0	subsist	1	1	0	1	0	2665893	1
123 320 2	123	320	2838855	16	0	123	10	0	1 wives	1	7	0	1	0	0	0	2	1	1	1	1	1	1	2	2	0	1	1	1	1	refuse	1	1	1	1	1	2838855	0
123 391 3	123	391	2838855	16	0	123	10	0	1 wives	1	7	0	1	0	0	0	1	1	1	1	1	1	1	0	0	0	1	1	1	1	market-	1	1	1	1	1	2838855	2
124 375 3	124	375	91832	16	0	124	15	0	1 wives	1	3	0	1	0	0	0	1	1	1	1	1	1	1	0	0	0	1	1	1	1	1t work	1	1	1	1	1	.091832	0
128 99 3	128	99	448279	16	0	128	2	0	0 wives	1	10	0	1	0	1	1	2	1	1	1	1	0	0	2	2	0	0	0	1	0	0t work	0	0	1	0	0	.448279	0
128 184 3	128	184	448279	16	0	128	2	0	1 wives	1	10	0	1	0	0	0	2	1	1	1	1	1	1	0	0	0	1	1	1	1	market-	1	1	1	1	1	.448279	2
128 441 2	128	441	448279	16	0	128	2	0	0 wives	1	10	0	1	0	0	0	2	1	1	1	1	0	0	2	2	0	0	0	1	0	0t work	0	0	1	0	0	.448279	0
129 160 4	129	160	502631	16	0	129	2	0	1 wives	1	10	0	1	0	1	1	2	1	1	1	1	1	1	2	2	0	1	1	1	1	1t work	1	1	1	1	1	.502631	2
132 19 3	132	19	1741683	16	0	132	6	0	1 wives	1	2	0	1	0	1	1	1	1	1	1	1	1	1	1	2	0	1	1	1	1	subsist	1	1	1	1	1	1741683	2
133 101 4	133	101	68913	16	0	133	21	1	1 wives	1	6	1	1	1	0	1	0	1	1	1	1	1	1	2	0	0	1	1	1	1	custome	1	1	1	1	1	.068913	0
133 279 2	133	279	68913	16	0	133	21	1	1 wives	1	6	1	1	0	0	0	1	1	1	1	1	1	1	2	1	0	1	1	1	1	1t work	1	1	1	1	1	.068913	0
137 232 5	137	232	79052	16	0	137	15	0	1 wives	1	3	0	1	0	0	1	2	1	1	1	1	1	1	2	2	0	1	1	1	1	agricul	1	1	1	1	1	.079052	2
137 243 2	137	243	79052	16	0	137	15	0	1 wives	1	3	0	1	0	0	0	1	1	1	1	1	1	1	1	1	0	1	1	1	1	agricul	1	1	1	1	1	.079052	2
137 435 3	137	435	79052	16	0	137	15	0	1 wives	1	3	0	1	0	1	1	1	1	1	1	1	1	1	2	2	0	1	1	1	1	agricul	1	1	1	1	1	.079052	2
139 271 5	139	271	2644651	16	0	139	11	0	0 wives	1	7	0	1	0	1	1	2	1	1	1	1	0	0	1	2	0	0	0	1	0	subsist	1	1	0	0	0	2644651	0
140 333 3	140	333	82907	16	0	140	24	1	0 wives	1	4	1	1	2	0	1	2	1	1	1	1	1	1	2	2	0	0	0	1	0	0t work	0	0	0	0	0	.082907	0
140 410 4	140	410	82907	16	0	140	24	1	0 wives	1	4	1	1	0	0	1	2	1	1	1	1	1	1	2	2	0	0	0	1	0	0t work	0	0	0	0	1	.082907	2
143 221 4	143	221	142266	16	0	143	2	0	1 wives	1	10	0	1	0	0	1	2	1	1	1	1	1	1	0	0	0	1	1	1	1	1t work	1	1	1	1	1	.142266	2
143 336 2	143	336	142266	16	0	143	2	0	0 wives	1	10	0	1	0	0	0	1	1	1	1	0	0	0	2	2	0	0	0	1	0	subsist	1	1	0	0	1	.142266	2
145 182 2	145	182	555121	16	0	145	23	1	1 wives	1	0	1	1	2	0	1	2	1	1	1	1	1	1	2	2	0	1	1	1	1	refuse	1	1	1	1	1	.555121	0
146 10 3	146	10	191578	16	0	146	13	0	1 wives	1	9	0	0	1	1	1	1	0	1	1	1	1	1	0	0	0	1	1	1	1	agricul	1	1	1	1	1	.191578	0
148 59 2	148	59	1755114	16	0	148	17	0	1 wives	1	8	0	1	2	0	1	0	0	1	1	1	1	1	2	2	0	1	1	1	1	subsist	1	1	1	1	1	1755114	0
148 286 5	148	286	1755114	16	0	148	17	0	1 wives	1	8	0	1	2	1	1	2	0	1	1	1	1	1	0	0	0	1	1	1	1	1t work	1	1	1	1	1	1755114	0
152 239 3	152	239	2147302	16	0	152	6	0	0 wives	1	2	0	1	0	1	1	2	1	1	1	1	0	0	0	0	0	0	0	1	0	subsist	1	1	0	0	1	2147302	2
154 83 3	154	83	560700	16	0	154	16	1	0 wives	1	8	1	2	0	0	1	2	1	1	1	1	1	1	2	0	0	0	0	1	0	0t work	0	0	0	0	1	.5607	2
156 249 3	156	249	517369	16	0	156	2	0	1 wives	1	10	0	1	0	0	0	2	1	1	1	1	1	1	0	0	0	1	1	1	1	laboure	1	1	1	1	1	.517369	2
156 272 5	156	272	517369	16	0	156	2	0	0 wives	1	10	0	1	0	1	1	2	1	1	0	0	0	0	0	0	0	0	0	1	0	0t work	0	0	0	0	1	.517369	2
157 45 3	157	45	48463	16	0	157	21	1	1 wives	1	6	1	1	0	0	0	1	1	1	1	1	1	1	2	2	0	1	1	1	1	1t work	1	1	1	1	1	.048463	0
158 172 4	158	172	1962094	16	0	158	6	0	1 wives	1	2	0	1	0	0	1	2	1	1	1	1	1	1	2	2	0	1	1	1	1	subsist	1	1	1	1	1	1962094	2
158 323 2	158	323	1962094	16	0	158	6	0	1 wives	1	2	0	1	0	1	0	1	0	1	1	1	1	1	2	2	0	1	1	1	1	subsist	1	1	1	1	1	1962094	2
159 64 6	159	64	488677	16	0	159	23	1	0 wives	1	0	1	1	0	1	0	2	1	1	1	1	1	1	2	2	0	0	0	1	0	0t work	0	0	0	0	1	.488677	2
160 46 5	160	46	622375	16	0	160	2	0	1 wives	1	10	0	1	0	1	1	2	0	1	1	1	1	1	1	2	0	1	1	1	1	1t work	1	1	1	1	1	.622375	2
160 92 3	160	92	622375	16	0	160	2	0	1 wives	1	10	0	1	0	1	1	1	1	1	1	1	1	1	1	1	0	1	1	1	1	1t work	1	1	1	1	1	.622375	2
160 430 3	160	430	622375	16	0	160	2	0	1 wives	1	10	0	1	0	1	1	2	1	1	1	1	1	1	1	2	0	1	1	1	1	1t work	1	1	1	1	1	.622375	2
161 81 3	161	81	139117	16	0	161	15	0	1 wives	1	3	0	1	2	1	1	1	1	1	1	1	1	1	2	2	0	1	1	1	1	1t work	1	1	1	1	1	.139117	2
163 402 3	163	402	1898359	16	0	163	6	0	1 wives	1	2	0	1	0	1	1	2	1	1	1	1	1	1	0	0	0	1	1	1	1	subsist	1	1	1	1	1	1898359	2
164 47 2	164	47	179745	16	0	164	13	0	1 wives	1	9	0	0	1	1	0	2	0	1	1	1	1	1	0	0	0	1	1	1	1	refuse	1	1	1	1	1	.179745	0
165 323 5	165	323	127236	16	0	165	15	0	1 wives	1	3	0	1	1	0	1	2	0	1	1	1	1	1	2	2	0	1	1	1	1	1t work	1	1	1	1	1	.127236	0
167 222 5	167	222	2015787	16	0	167	7	0	1 wives	1	2	0	1	0	1	1	2	1	1	1	1	1	1	2	2	0	1	1	1	1	subsist	1	1	1	1	1	2015787	2
167 405 2	167	405	2015787	16	0	167	7	0	1 wives	1	2	0	0	0	0	1	0	0	1	1	1	1	1	2	2	0	1	1	1	1	subsist	1	1	1	1	1	2015787	2
167 443 3	167	443	2015787	16	0	167	7	0	1 wives	1	2	0	0	0	1	1	2	0	1	1	1	1	1	2	2	0	1	1	1	1	subsist	1	1	1	1	1	2015787	2
167 475 3	167	475	2015787	16	0	167	7	0	1 wives	1	2	0	1	0	1	1	2	1	1	1	1	1	1	2	2	0	1	1	1	1	subsist	1	1	1	1	1	2015787	2
169 165 6	169	165	2200012	16	0	169	7	0	1 wives	1	2	0	1	0	1	1	1	0	1	1	1	1	1	0	0	0	1	1	1	1	market-	1	1	1	1	1	2200012	2
169 271 6	169	271	2200012	16	0	169	7	0	1 wives	1	2	0	0	0	1	0	1	0	1	1	1	1	1	1	1	0	1	1	1	1	subsist	1	1	1	1	1	2200012	2
170 36 2	170	36	475703	16	0	170	23	1	0 wives	1	0	1	1	0	0	1	2	1	1	1	1	0	0	2	2	0	0	0	1	0	0t work	0	0	0	0	1	.475703	2
171 481 4	171	481	156602	16	0	171	12	1	1 wives	1	9	1	1	1	1	1	2	1	1	1	1	1	1	2	0	0	1	1	1	1	1t work	1	1	1	1	1	.156602	0
175 292 4	175	292	2359884	16	0	175	11	0	1 wives	1	7	0	1	2	1	1	1	1	1	1	1	1	1	2	2	0	1	1	1	1	1t work	1	1	1	1	1	2359884	0
177 373 6	177	373	2713092	16	0	177	18	0	1 wives	1	8	0	1	1	1	1	2	0	1	1	1	1	1	0	0	0	1	1	1	1	subsist	1	1	1	1	1	2713092	3
179 58 3	179	58	43616	16	0	179	21	1	1 wives	1	6	1	1	2	0	1	1	1	1	1	1	1	1	2	2	0	1	1	1	1	refuse	1	1	1	1	1	.043616	0
180 236 3	180	236	1896175	16	0	180	18	0	1 wives	1	8	0	0	2	1	1	1	0	1	1	1	1	1	2	2	0	1	1	1	1	subsist	1	1	1	1	1	1896175	0
181 6 2	181	6	757184	16	0	181	1	1	0 wives	1	10	1	1	0	0	1	0	1	1	1	1	0	0	2	0	0	0	0	1	0	refuse	1	1	0	0	1	.757184	2
182 231 2	182	231	1749957	16	0	182	17	0	0 wives	1	8	0	1	2	0	0	2	1	1	1	1	0	0	2	2	0	0	0	1	0	0t work	0	0	0	0	1	1749957	2
182 390 2	182	390	1749957	16	0	182	17	0	1 wives	1	8	0	1	2	0	0	2	1	1	1	1	1	1	0	0	0	1	1	1	1	food pr	1	1	1	1	1	1749957	0
185 408 4	185	408	76098	16	0	185	24	1	0 wives	1	4	1	1	1	1	1	1	1	1	0	0	0	0	2	1	0	0	0	1	0	0t work	0	0	0	0	0	.076098	0
187 407 2	187	407	239444	16	0	187	13	0	1 wives	1	9	0	1	1	1	0	2	1	1	1	1	1	1	0	0	0	1	1	1	1	1t work	1	1	1	1	1	.239444	0
189 357 4	189	357	31119	16	0	189	4	0	1 wives	1	1	0	0	1	1	1	0	0	1	1	1	1	1	0	0	0	1	1	1	1	market-	1	1	1	1	1	.031119	0
190 375 3	190	375	102189	16	0	190	24	1	1 wives	1	4	1	1	0	0	1	2	1	1	1	1	1	1	2	0	0	1	1	1	1	refuse	1	1	1	1	1	.102189	0
191 12 3	191	12	57080	16	0	191	4	0	1 wives	1	1	0	1	1	1	1	2	1	1	1	1	1	1	0	0	0	1	1	1	1	1t work	1	1	1	1	1	.05708	0
191 26 4	191	26	57080	16	0	191	4	0	1 wives	1	1	0	1	1	1	0	2	1	1	1	1	1	1	0	0	0	1	1	1	1	1t work	1	1	1	1	1	.05708	0
194 253 6	194	253	64357	16	0	194	21	1	1 wives	1	6	1	1	1	1	1	2	1	1	1	1	1	1	2	0	0	1	1	1	1	1t work	1	1	1	1	1	.064357	0
196 364 4	196	364	500535	16	0	196	2	0	1 wives	1	10	0	1	0	1	1	2	0	1	1	1	1	1	0	0	0	1	1	1	1	1t work	1	1	1	1	1	.500535	2
197 210 3	197	210	38612	16	0	197	20	0	1 wives	1	5	0	1	0	0	1	2	1	1	1	1	1	1	1	2	0	1	1	1	1	1t work	1	1	1	1	1	.038612	2
197 214 3	197	214	38612	16	0	197	20	0	1 wives	1	5	0	1	0	0	1	1	1	1	1	1	1	1	2	2	0	1	1	1	1	market-	1	1	1	1	1	.038612	2
199 152 4	199	152	1609675	16	0	199	6	0	1 wives	1	2	0	1	0	1	1	2	0	1	1	1	1	1	0	0	0	1	1	1	1	refuse	1	1	1	1	1	1609675	2
199 271 3	199	271	1609675	16	0	199	6	0	1 wives	1	2	0	1	0	1	1	2	1	1	1	1	1	1	0	0	0	1	1	1	1	market-	1	1	1	1	1	1609675	2
199 301 3	199	301	1609675	16	0	199	6	0	1 wives	1	2	0	0	0	1	1	2	0	1	1	1	1	1	1	1	0	1	1	1	1	refuse	1	1	1	1	1	1609675	2
200 120 2	200	120	1292890	16	0	200	6	0	1 wives	1	2	0	0	0	0	0	2	0	1	1	1	1	1	0	0	0	1	1	1	1	refuse	1	1	1	1	1	129289	0
201 134 5	201	134	1855093	16	0	201	7	0	1 wives	1	2	0	1	0	1	1	2	1	1	1	1	1	1	2	2	0	1	1	1	1	subsist	1	1	1	1	1	1855093	2
203 63 3	203	63	276617	16	0	203	14	1	1 wives	1	3	1	1	1	0	1	1	1	1	1	1	1	1	2	2	0	1	1	1	1	sales w	1	1	1	1	1	.276617	0
204 184 4	204	184	1007193	16	0	204	17	0	1 wives	1	8	0	1	0	1	1	2	1	1	1	1	1	1	2	2	0	1	1	1	1	subsist	1	1	1	1	1	1007193	2
204 353 5	204	353	1007193	16	0	204	17	0	1 wives	1	8	0	1	0	1	1	2	1	1	1	1	1	1	2	2	0	1	1	1	1	subsist	1	1	1	1	1	1007193	2
204 437 2	204	437	1007193	16	0	204	17	0	0 wives	1	8	0	1	0	0	0	2	1	1	0	0	0	0	1	1	0	0	0	1	0	subsist	1	1	0	0	1	1007193	2
205 252 5	205	252	142571	16	0	205	3	1	1 wives	1	1	1	1	1	1	1	2	1	1	1	1	1	1	2	2	0	1	1	1	1	1t work	1	1	1	1	1	.142571	0
207 250 3	207	250	2032735	16	0	207	18	0	1 wives	1	8	0	1	0	1	1	1	1	1	1	1	1	1	2	2	0	1	1	1	1	sales w	1	1	1	1	1	2032735	0
210 295 7	210	295	443741	16	0	210	13	0	1 wives	1	9	0	1	1	1	1	0	1	1	1	1	1	1	0	0	0	1	1	1	1	agricul	1	1	1	1	1	.443741	1
211 31 4	211	31	555029	16	0	211	23	1	1 wives	1	0	1	1	0	0	1	2	1	1	1	1	1	1	2	2	0	1	1	1	1	1t work	1	1	1	1	1	.555029	2
213 470 2	213	470	1741891	16	0	213	9	0	1 wives	1	7	0	1	1	0	0	2	1	1	1	1	1	1	0	1	0	1	1	1	1	subsist	1	1	1	1	1	1741891	0
215 126 3	215	126	1338493	16	0	215	17	0	1 wives	1	8	0	1	2	1	1	1	0	1	1	1	1	1	0	0	0	1	1	1	1	1t work	1	1	1	1	1	1338493	0
215 162 3	215	162	1338493	16	0	215	17	0	1 wives	1	8	0	1	2	0	1	2	0	1	1	1	1	1	0	1	0	1	1	1	1	subsist	1	1	1	1	1	1338493	0
218 93 4	218	93	1936268	16	0	218	7	0	1 wives	1	2	0	1	0	0	1	2	1	1	1	1	1	1	2	2	0	1	1	1	1	subsist	1	1	1	1	1	1936268	2
218 172 3	218	172	1936268	16	0	218	7	0	0 wives	1	2	0	1	0	1	1	2	1	1	0	1	0	0	2	2	0	0	0	1	0	market-	1	1	0	0	1	1936268	2
218 343 5	218	343	1936268	16	0	218	7	0	1 wives	1	2	0	1	0	1	1	2	1	1	1	1	1	1	1	2	0	1	1	1	1	market-	1	1	1	1	1	1936268	2
223 469 4	223	469	1392845	16	0	223	18	0	1 wives	1	8	0	1	1	1	1	2	1	1	1	1	1	1	2	2	0	1	1	1	1	1t work	1	1	1	1	1	1392845	0
224 240 10	224	240	47241	16	0	224	24	1	1 wives	1	4	1	1	1	1	0	2	0	1	1	1	1	1	2	1	0	1	1	1	1	1t work	1	1	1	1	1	.047241	0
224 253 6	224	253	47241	16	0	224	24	1	1 wives	1	4	1	1	1	1	1	2	0	1	1	1	1	1	2	2	0	1	1	1	1	1t work	1	1	1	1	1	.047241	0
225 185 2	225	185	436884	16	0	225	23	1	1 wives	1	0	1	1	0	1	0	1	1	1	1	1	1	1	2	2	0	1	1	1	1	1t work	1	1	1	1	1	.436884	0
225 256 3	225	256	436884	16	0	225	23	1	0 wives	1	0	1	1	0	0	1	0	1	1	1	1	0	0	2	1	0	0	0	1	0	sales w	1	1	0	0	0	.436884	0
225 316 4	225	316	436884	16	0	225	23	1	1 wives	1	0	1	2	0	0	0	2	1	1	1	1	1	1	2	2	0	1	1	1	1	1t work	1	1	1	1	1	.436884	2
226 128 3	226	128	510254	16	0	226	1	1	0 wives	1	10	1	1	0	1	1	2	1	1	1	1	0	0	2	0	0	0	0	1	0	0t work	0	0	0	0	1	.510254	2
229 418 4	229	418	1978889	16	0	229	7	0	1 wives	1	2	0	1	0	1	1	1	1	1	1	1	1	1	2	2	0	1	1	1	1	subsist	1	1	1	1	1	1978889	2
230 441 5	230	441	239990	16	0	230	3	1	0 wives	1	1	1	1	2	1	1	1	1	1	1	1	1	1	2	0	0	0	0	1	0	0t work	0	0	0	0	0	.23999	0
231 74 7	231	74	57250	16	0	231	19	1	0 wives	1	5	1	1	2	1	1	1	1	1	1	1	0	0	2	2	0	0	0	1	0	0t work	0	0	0	0	0	.05725	0
234 463 3	234	463	2206234	16	0	234	9	0	1 wives	1	7	0	1	2	0	1	1	0	1	1	1	1	1	2	2	0	1	1	1	1	refuse	1	1	1	1	1	2206234	0
237 150 4	237	150	445246	16	0	237	1	1	1 wives	1	10	1	1	0	0	1	1	1	1	1	1	1	1	2	2	0	1	1	1	1	buildin	1	1	1	1	1	.445246	2
238 76 4	238	76	39593	16	0	238	22	0	0 wives	1	6	0	1	1	0	0	2	1	1	1	0	0	0	0	1	0	0	0	1	0	0t work	0	0	0	0	0	.039593	0
239 60 5	239	60	335642	16	0	239	13	0	1 wives	1	9	0	1	1	1	1	1	1	1	1	1	1	1	2	2	0	1	1	1	1	1t work	1	1	1	1	1	.335642	0
239 228 2	239	228	335642	16	0	239	13	0	1 wives	1	9	0	1	1	0	0	2	1	1	1	1	1	1	0	1	0	1	1	1	1	1t work	1	1	1	1	1	.335642	0
239 331 6	239	331	335642	16	0	239	13	0	1 wives	1	9	0	1	1	1	0	1	1	1	1	1	1	1	1	1	0	1	1	1	1	1t work	1	1	1	1	1	.335642	0
240 105 3	240	105	67314	16	0	240	21	1	1 wives	1	6	1	1	1	0	1	2	1	1	1	1	1	1	2	2	0	1	1	1	1	legal,	1	1	1	1	1	.067314	0
243 171 3	243	171	37842	16	0	243	20	0	0 wives	1	5	0	1	2	0	0	2	1	1	1	1	0	0	2	2	0	0	0	1	0	refuse	1	1	0	0	0	.037842	0
243 248 2	243	248	37842	16	0	243	20	0	1 wives	1	5	0	1	2	0	0	2	1	1	1	1	1	1	0	0	0	1	1	1	1	refuse	1	1	1	1	1	.037842	0
243 252 3	243	252	37842	16	0	243	20	0	0 wives	1	5	0	1	2	1	1	2	1	1	1	0	0	0	2	2	0	0	0	1	0	refuse	1	1	0	0	0	.037842	0
243 322 4	243	322	37842	16	0	243	20	0	1 wives	1	5	0	1	2	0	1	1	1	1	1	1	1	1	0	1	0	1	1	1	1	refuse	1	1	1	1	1	.037842	0
243 399 3	243	399	37842	16	0	243	20	0	0 wives	1	5	0	1	2	0	1	2	1	1	1	0	0	0	1	2	0	0	0	1	0	subsist	1	1	0	0	0	.037842	0
244 7 7	244	7	68102	16	0	244	15	0	1 wives	1	3	0	1	2	1	1	1	1	1	1	1	1	1	0	0	0	1	1	1	1	subsist	1	1	1	1	1	.068102	0
248 331 3	248	331	2564994	16	0	248	11	0	0 wives	1	7	0	1	2	1	1	1	1	1	1	1	0	0	1	1	0	0	0	1	0	subsist	1	1	0	0	0	2564994	0
249 23 5	249	23	58381	16	0	249	4	0	1 wives	1	1	0	1	1	1	1	2	1	1	1	1	1	1	0	0	0	1	1	1	1	agricul	1	1	1	1	1	.058381	0
250 205 1	250	205	349348	16	0	250	13	0	1 wives	1	9	0	0	1	0	1	0	0	1	1	1	1	1	0	0	0	1	1	1	1	refuse	1	1	1	1	1	.349348	0
254 11 5	254	11	1725069	16	0	254	7	0	1 wives	1	2	0	0	1	1	1	2	0	1	1	1	1	1	1	1	0	1	1	1	1	subsist	1	1	1	1	1	1725069	0
259 133 4	259	133	3205187	16	0	259	7	0	1 wives	1	2	0	1	0	0	1	1	1	1	1	1	1	1	2	2	0	1	1	1	1	market-	1	1	1	1	1	3205187	2
259 411 1	259	411	3205187	16	0	259	7	0	1 wives	1	2	0	1	0	0	1	0	1	1	1	1	1	1	0	1	0	1	1	1	1	subsist	1	1	1	1	1	3205187	2
260 85 3	260	85	9344	16	0	260	20	0	1 wives	1	5	0	1	2	1	1	2	0	1	1	1	1	1	0	0	0	1	1	1	1	refuse	1	1	1	1	1	.009344	0
260 273 4	260	273	9344	16	0	260	20	0	1 wives	1	5	0	1	3	1	0	2	1	1	1	1	1	1	0	0	0	1	1	1	1	refuse	1	1	1	1	1	.009344	3
262 355 5	262	355	1580454	16	0	262	17	0	1 wives	1	8	0	1	1	1	1	2	1	1	1	1	1	1	0	1	0	1	1	1	1	subsist	1	1	1	1	1	1580454	0
262 362 4	262	362	1580454	16	0	262	17	0	1 wives	1	8	0	1	1	1	1	2	1	1	1	1	1	1	1	2	0	1	1	1	1	refuse	1	1	1	1	1	1580454	1
262 390 4	262	390	1580454	16	0	262	17	0	1 wives	1	8	0	1	0	0	1	1	1	1	1	1	1	1	0	0	0	1	1	1	1	agricul	1	1	1	1	1	1580454	0
265 248 2	265	248	54112	16	0	265	20	0	0 wives	1	5	0	1	2	0	0	2	1	1	1	0	0	0	0	0	0	0	0	1	0	subsist	1	1	0	0	1	.054112	2
266 398 2	266	398	19032	16	0	266	20	0	1 wives	1	5	0	1	2	0	0	2	0	1	1	1	1	1	0	0	0	1	1	1	1	refuse	1	1	1	1	1	.019032	0
267 357 3	267	357	1973113	16	0	267	6	0	1 wives	1	2	0	1	1	1	1	1	0	1	1	1	1	1	0	0	0	1	1	1	1	agricul	1	1	1	1	1	1973113	0
267 364 3	267	364	1973113	16	0	267	6	0	1 wives	1	2	0	1	1	1	1	2	1	1	1	1	1	1	0	0	0	1	1	1	1	refuse	1	1	1	1	1	1973113	0
269 49 2	269	49	429183	16	0	269	13	0	1 wives	1	9	0	0	1	1	0	2	0	1	1	1	1	1	0	0	0	1	1	1	1	agricul	1	1	1	1	1	.429183	0
269 106 4	269	106	429183	16	0	269	13	0	1 wives	1	9	0	0	1	1	1	1	0	1	1	1	1	1	0	0	0	1	1	1	1	agricul	1	1	1	1	1	.429183	0
270 383 2	270	383	33200	16	0	270	20	0	1 wives	1	5	0	1	2	1	0	1	1	1	1	1	1	1	0	0	0	1	1	1	1	refuse	1	1	1	1	1	.0332	0
270 408 11	270	408	33200	16	0	270	20	0	1 wives	1	5	0	1	2	1	1	1	1	1	1	1	1	1	0	0	0	1	1	1	1	1t work	1	1	1	1	1	.0332	0
271 143 2	271	143	1587958	16	0	271	18	0	0 wives	1	8	0	1	1	0	0	1	1	1	1	0	0	0	0	0	0	0	0	1	0	0t work	0	0	0	0	0	1587958	0
271 158 4	271	158	1587958	16	0	271	18	0	1 wives	1	8	0	1	1	0	1	2	1	1	1	1	1	1	2	2	0	1	1	1	1	1t work	1	1	1	1	1	1587958	1
271 384 5	271	384	1587958	16	0	271	18	0	1 wives	1	8	0	1	1	1	1	2	1	1	1	1	1	1	2	2	0	1	1	1	1	1t work	1	1	1	1	1	1587958	0
272 407 4	272	407	1541853	16	0	272	17	0	1 wives	1	8	0	1	0	1	1	2	1	1	1	1	1	1	2	2	0	1	1	1	1	1t work	1	1	1	1	1	1541853	0
274 236 5	274	236	505823	16	0	274	23	1	0 wives	1	0	1	1	1	1	0	1	1	1	1	1	1	1	2	2	0	0	0	1	0	0t work	0	0	0	0	0	.505823	0
274 236 6	274	236	505823	16	0	274	23	1	0 wives	1	0	1	1	1	1	0	1	1	1	1	1	1	1	2	2	0	0	0	1	0	0t work	0	0	0	0	0	.505823	0
275 173 3	275	173	133594	16	0	275	15	0	0 wives	1	3	0	1	1	1	1	1	1	1	1	0	0	0	2	2	0	0	0	1	0	agricul	1	1	0	1	0	.133594	1
275 297 4	275	297	133594	16	0	275	15	0	1 wives	1	3	0	1	1	1	1	2	0	1	1	1	1	1	1	1	0	1	1	1	1	subsist	1	1	1	1	1	.133594	1
277 157 4	277	157	481560	16	0	277	12	1	1 wives	1	9	1	1	1	1	1	2	1	1	1	1	1	1	2	0	0	1	1	1	1	1t work	1	1	1	1	1	.48156	0
277 278 3	277	278	481560	16	0	277	12	1	1 wives	1	9	1	1	1	0	0	2	1	1	1	1	1	1	0	0	0	1	1	1	1	1t work	1	1	1	1	1	.48156	0
278 185 3	278	185	290940	16	0	278	13	0	1 wives	1	9	0	0	1	1	1	2	0	1	1	1	1	1	0	0	0	1	1	1	1	1t work	1	1	1	1	1	.29094	0
279 78 5	279	78	1569067	16	0	279	6	0	1 wives	1	2	0	1	0	1	1	2	1	1	1	1	1	1	1	1	0	1	1	1	1	subsist	1	1	1	1	1	1569067	2
279 208 4	279	208	1569067	16	0	279	6	0	1 wives	1	2	0	1	0	1	1	2	0	1	1	1	1	1	0	0	0	1	1	1	1	subsist	1	1	1	1	1	1569067	2
279 219 9	279	219	1569067	16	0	279	6	0	1 wives	1	2	0	0	0	1	1	2	0	1	1	1	1	1	0	0	0	1	1	1	1	subsist	1	1	1	1	1	1569067	2
279 302 4	279	302	1569067	16	0	279	6	0	1 wives	1	2	0	1	0	1	1	1	1	1	1	1	1	1	0	0	0	1	1	1	1	1t work	1	1	1	1	1	1569067	2
279 362 3	279	362	1569067	16	0	279	6	0	1 wives	1	2	0	0	0	1	1	2	0	1	1	1	1	1	0	0	0	1	1	1	1	subsist	1	1	1	1	1	1569067	2
280 258 9	280	258	2077768	16	0	280	9	0	0 wives	1	7	0	0	2	1	1	1	1	1	0	0	0	0	2	2	0	0	0	1	0	subsist	1	1	0	0	0	2077768	0
281 202 3	281	202	92854	16	0	281	25	0	1 wives	1	4	0	1	1	1	1	2	1	1	1	1	1	1	0	0	0	1	1	1	1	1t work	1	1	1	1	1	.092854	0
284 104 2	284	104	36910	16	0	284	19	1	1 wives	1	5	1	1	2	0	0	1	0	1	1	1	1	1	0	0	0	1	1	1	1	subsist	1	1	1	1	1	.03691	0
286 90 4	286	90	2521903	16	0	286	8	1	1 wives	1	7	1	1	1	1	1	2	1	1	1	1	1	1	2	0	0	1	1	1	1	metal,	1	1	1	1	1	2521903	0
286 468 3	286	468	2521903	16	0	286	8	1	0 wives	1	7	1	1	2	1	1	2	1	1	1	1	1	1	2	2	0	0	0	1	0	0t work	0	0	0	0	0	2521903	0
289 229 3	289	229	3434306	16	0	289	11	0	1 wives	1	7	0	1	1	1	1	1	1	1	1	1	1	1	1	2	0	1	1	1	1	subsist	1	1	1	1	1	3434306	0
289 343 2	289	343	3434306	16	0	289	11	0	1 wives	1	7	0	1	1	1	0	1	0	1	1	1	1	1	1	2	0	1	1	1	1	subsist	1	1	1	1	1	3434306	1
289 386 3	289	386	3434306	16	0	289	11	0	1 wives	1	7	0	1	1	1	1	1	1	1	1	1	1	1	0	0	0	1	1	1	1	refuse	1	1	1	1	1	3434306	1
290 45 2	290	45	2621436	16	0	290	8	1	0 wives	1	7	1	1	0	1	0	2	1	1	1	1	1	1	2	2	0	0	0	1	0	0t work	0	0	0	0	0	2621436	0
290 68 3	290	68	2621436	16	0	290	8	1	1 wives	1	7	1	1	0	0	0	1	1	1	1	1	1	1	2	2	0	1	1	1	1	1t work	1	1	1	1	1	2621436	0
290 192 4	290	192	2621436	16	0	290	8	1	1 wives	1	7	1	1	0	1	1	1	1	1	1	1	1	1	2	2	0	1	1	1	1	1t work	1	1	1	1	1	2621436	2
291 465 2	291	465	37371	16	0	291	19	1	1 wives	1	5	1	1	0	0	0	1	1	1	1	1	1	1	2	2	0	1	1	1	1	1t work	1	1	1	1	1	.037371	2
294 14 3	294	14	2393649	16	0	294	9	0	1 wives	1	7	0	0	0	0	1	1	0	1	1	1	1	1	2	2	0	1	1	1	1	1t work	1	1	1	1	1	2393649	0
295 273 3	295	273	1312048	16	0	295	7	0	1 wives	1	2	0	1	0	0	1	2	0	1	1	1	1	1	0	0	0	1	1	1	1	subsist	1	1	1	1	1	1312048	2
295 364 3	295	364	1312048	16	0	295	7	0	1 wives	1	2	0	0	0	0	1	2	0	1	1	1	1	1	1	2	0	1	1	1	1	subsist	1	1	1	1	1	1312048	2
299 28 5	299	28	50751	16	0	299	20	0	0 wives	1	5	0	1	0	0	1	2	1	1	1	1	0	0	2	2	0	0	0	1	0	subsist	1	1	0	0	1	.050751	2
299 97 2	299	97	50751	16	0	299	20	0	1 wives	1	5	0	1	2	0	0	1	1	1	1	1	1	1	2	2	0	1	1	1	1	1t work	1	1	1	1	1	.050751	0
299 199 3	299	199	50751	16	0	299	20	0	0 wives	1	5	0	1	0	1	1	1	1	1	1	1	0	0	2	2	0	0	0	1	0	0t work	0	0	0	0	0	.050751	0
299 206 2	299	206	50751	16	0	299	20	0	0 wives	1	5	0	1	0	0	0	1	1	1	1	1	1	1	2	2	0	0	0	1	0	laboure	1	1	0	0	1	.050751	2
299 340 2	299	340	50751	16	0	299	20	0	1 wives	1	5	0	1	2	0	0	1	1	1	1	1	1	1	1	1	0	1	1	1	1	1t work	1	1	1	1	1	.050751	0
299 437 3	299	437	50751	16	0	299	20	0	1 wives	1	5	0	1	2	1	0	1	0	1	1	1	1	1	2	2	0	1	1	1	1	subsist	1	1	1	1	1	.050751	0
300 235 4	300	235	574976	16	0	300	2	0	1 wives	1	10	0	1	0	1	1	2	1	1	1	1	1	1	1	2	0	1	1	1	1	1t work	1	1	1	1	1	.574976	0
301 385 2	301	385	249563	16	0	301	13	0	0 wives	1	9	0	1	1	0	0	1	1	1	1	1	0	0	0	0	0	0	0	1	0	0t work	0	0	0	0	0	.249563	0
303 34 3	303	34	3563461	16	0	303	10	0	1 wives	1	7	0	1	0	1	1	2	1	1	1	1	1	1	0	0	0	1	1	1	1	subsist	1	1	1	1	1	3563461	2
303 36 3	303	36	3563461	16	0	303	10	0	1 wives	1	7	0	1	0	1	1	1	1	1	1	1	1	1	1	1	0	1	1	1	1	subsist	1	1	1	1	1	3563461	0
304 441 5	304	441	4176293	16	0	304	8	1	0 wives	1	7	1	1	2	1	1	2	1	1	0	1	1	1	2	1	0	0	0	1	0	subsist	1	0	0	0	0	4176293	0
306 234 3	306	234	1476161	16	0	306	18	0	1 wives	1	8	0	1	2	1	1	1	0	1	1	1	1	1	1	1	0	1	1	1	1	subsist	1	1	1	1	1	1476161	0
306 475 2	306	475	1476161	16	0	306	18	0	1 wives	1	8	0	1	2	0	1	0	0	1	1	1	1	1	1	1	0	1	1	1	1	persona	1	1	1	1	1	1476161	0
307 74 6	307	74	25521	16	0	307	25	0	1 wives	1	4	0	0	1	1	0	1	0	1	1	1	1	1	0	0	0	1	1	1	1	1t work	1	1	1	1	1	.025521	1
307 203 4	307	203	25521	16	0	307	25	0	1 wives	1	4	0	1	1	0	1	2	1	1	1	1	1	1	0	0	0	1	1	1	1	1t work	1	1	1	1	1	.025521	0
307 397 5	307	397	25521	16	0	307	25	0	1 wives	1	4	0	1	1	1	1	1	1	1	1	1	1	1	0	0	0	1	1	1	1	1t work	1	1	1	1	1	.025521	0
310 348 3	310	348	1892011	16	0	310	7	0	1 wives	1	2	0	1	0	0	1	2	1	1	1	1	1	1	0	0	0	1	1	1	1	subsist	1	1	1	1	1	1892011	2
312 112 3	312	112	1876842	16	0	312	6	0	1 wives	1	2	0	0	0	1	1	2	0	1	1	1	1	1	1	2	0	1	1	1	1	subsist	1	1	1	1	1	1876842	2
312 179 3	312	179	1876842	16	0	312	6	0	1 wives	1	2	0	0	0	1	1	2	1	1	1	1	1	1	0	0	0	1	1	1	1	subsist	1	1	1	1	1	1876842	2
312 260 3	312	260	1876842	16	0	312	6	0	1 wives	1	2	0	1	0	1	1	1	0	1	1	1	1	1	1	2	0	1	1	1	1	subsist	1	1	1	1	1	1876842	2
312 278 3	312	278	1876842	16	0	312	6	0	1 wives	1	2	0	1	0	0	1	2	1	1	1	1	1	1	1	1	0	1	1	1	1	subsist	1	1	1	1	1	1876842	2
312 393 3	312	393	1876842	16	0	312	6	0	1 wives	1	2	0	1	0	1	1	2	1	1	1	1	1	1	1	2	0	1	1	1	1	subsist	1	1	1	1	1	1876842	2
313 372 3	313	372	1490920	16	0	313	17	0	1 wives	1	8	0	1	2	1	1	2	1	1	1	1	1	1	1	2	0	1	1	1	1	1t work	1	1	1	1	1	149092	0
315 250 3	315	250	26975	16	0	315	20	0	1 wives	1	5	0	1	2	1	1	2	0	1	1	1	1	1	0	0	0	1	1	1	1	subsist	1	1	1	1	1	.026975	0
316 409 3	316	409	2349729	16	0	316	11	0	1 wives	1	7	0	1	2	1	1	1	1	1	1	1	1	1	2	2	0	1	1	1	1	agricul	1	1	1	1	1	2349729	0
318 56 4	318	56	128342	16	0	318	13	0	1 wives	1	9	0	1	1	1	1	2	1	1	1	1	1	1	2	2	0	1	1	1	1	1t work	1	1	1	1	1	.128342	0
320 71 2	320	71	143606	16	0	320	15	0	1 wives	1	3	0	1	2	0	0	1	1	1	1	1	1	1	0	0	0	1	1	1	1	1t work	1	1	1	1	1	.143606	0
323 245 4	323	245	137260	16	0	323	13	0	1 wives	1	9	0	1	1	1	1	2	1	1	1	1	1	1	0	0	0	1	1	1	1	1t work	1	1	1	1	1	.13726	0
324 288 3	324	288	132094	16	0	324	15	0	1 wives	1	3	0	1	1	1	0	1	0	1	1	1	1	1	0	0	0	1	1	1	1	station	1	1	1	1	1	.132094	3
325 115 2	325	115	1387407	16	0	325	18	0	0 wives	1	8	0	1	2	0	0	1	1	1	0	0	0	0	0	0	0	0	0	1	0	buildin	1	1	0	0	0	1387407	0
325 140 4	325	140	1387407	16	0	325	18	0	1 wives	1	8	0	1	0	0	1	2	1	1	1	1	1	1	2	2	0	1	1	1	1	subsist	1	1	1	1	1	1387407	0
325 332 1	325	332	1387407	16	0	325	18	0	1 wives	1	8	0	1	2	0	1	0	1	1	1	1	1	1	0	0	0	1	1	1	1	1t work	1	1	1	1	1	1387407	0
327 209 3	327	209	1907223	16	0	327	6	0	1 wives	1	2	0	1	0	0	0	2	1	1	1	1	1	1	2	2	0	1	1	1	1	subsist	1	1	1	1	1	1907223	2
327 469 3	327	469	1907223	16	0	327	6	0	1 wives	1	2	0	1	0	1	1	2	1	1	1	1	1	1	2	2	0	1	1	1	1	subsist	1	1	1	1	1	1907223	2
328 272 4	328	272	250150	16	0	328	13	0	1 wives	1	9	0	0	1	1	1	2	0	1	1	1	1	1	0	0	0	1	1	1	1	agricul	1	1	1	1	1	.25015	0
329 129 3	329	129	31994	16	0	329	22	0	1 wives	1	6	0	1	1	0	1	1	1	1	1	1	1	1	0	0	0	1	1	1	1	refuse	1	1	1	1	1	.031994	1
329 454 7	329	454	31994	16	0	329	22	0	1 wives	1	6	0	0	1	1	1	2	0	1	1	1	1	1	2	2	0	1	1	1	1	market-	1	1	1	1	1	.031994	1
330 311 5	330	311	392550	16	0	330	23	1	1 wives	1	0	1	1	0	1	0	1	1	1	1	1	1	1	2	2	0	1	1	1	1	1t work	1	1	1	1	1	.39255	2
330 328 2	330	328	392550	16	0	330	23	1	1 wives	1	0	1	1	0	0	0	2	1	1	1	1	1	1	2	2	0	1	1	1	1	1t work	1	1	1	1	1	.39255	2
332 266 9	332	266	192234	16	0	332	3	1	0 wives	1	1	1	1	1	1	1	2	1	1	0	1	1	0	2	0	0	0	0	1	0	0t work	0	0	0	0	0	.192234	0
334 1 5	334	1	130999	16	0	334	4	0	1	2	1	0	1	1	1	0	1	1	1	1	1	1	1	0	0	0	1	1	2	1	market-	1	1	1	1	1	.130999	0
334 286 4	334	286	130999	16	0	334	4	0	1 wives	1	1	0	1	1	1	1	2	1	1	1	1	1	1	0	0	0	1	1	1	1	1t work	1	1	1	1	1	.130999	0
335 460 3	335	460	118254	16	0	335	15	0	1 wives	1	3	0	1	2	1	1	1	1	1	1	1	1	1	0	0	0	1	1	1	1	1t work	1	1	1	1	1	.118254	0
336 278 4	336	278	82161	16	0	336	4	0	1 wives	1	1	0	1	1	0	1	2	0	1	1	1	1	1	0	0	0	1	1	1	1	market-	1	1	1	1	1	.082161	0
337 32 2	337	32	1987981	16	0	337	18	0	1 wives	1	8	0	1	3	0	0	1	0	1	1	1	1	1	0	0	0	1	1	1	1	market-	1	1	1	1	1	1987981	2
339 165 4	339	165	525067	16	0	339	23	1	1 wives	1	0	1	1	0	1	1	2	1	1	1	1	1	1	2	2	0	1	1	1	1	electri	1	1	1	1	1	.525067	0
340 71 8	340	71	932263	16	0	340	2	0	1 wives	1	10	0	1	0	1	1	2	0	1	1	1	1	1	2	2	0	1	1	1	1	1t work	1	1	1	1	1	.932263	2
340 187 5	340	187	932263	16	0	340	2	0	1 wives	1	10	0	1	0	1	1	2	1	1	1	1	1	1	2	2	0	1	1	1	1	1t work	1	1	1	1	1	.932263	2
341 46 4	341	46	568065	16	0	341	2	0	0 wives	1	10	0	1	0	1	1	2	1	1	1	1	0	0	1	2	0	0	0	1	0	refuse	1	1	0	0	1	.568065	2
341 144 4	341	144	568065	16	0	341	2	0	1 wives	1	10	0	1	0	0	1	2	1	1	1	1	1	1	0	0	0	1	1	1	1	refuse	1	1	1	1	1	.568065	2
341 358 5	341	358	568065	16	0	341	2	0	1 wives	1	10	0	1	0	1	0	2	1	1	1	1	1	1	0	0	0	1	1	1	1	subsist	1	1	1	1	1	.568065	2
346 389 5	346	389	17736	16	0	346	20	0	1 wives	1	5	0	1	2	1	1	2	0	1	1	1	1	1	0	0	0	1	1	1	1	1t work	1	1	1	1	1	.017736	0
349 192 3	349	192	2370733	16	0	349	9	0	1 wives	1	7	0	1	2	1	1	1	1	1	1	1	1	1	2	2	0	1	1	1	1	subsist	1	1	1	1	1	2370733	0
349 410 3	349	410	2370733	16	0	349	9	0	1 wives	1	7	0	1	0	0	1	2	1	1	1	1	1	1	2	2	0	1	1	1	1	subsist	1	1	1	1	1	2370733	2
351 78 4	351	78	614772	16	0	351	2	0	1 wives	1	10	0	1	0	1	1	1	1	1	1	1	1	1	0	0	0	1	1	1	1	market-	1	1	1	1	1	.614772	2
351 150 3	351	150	614772	16	0	351	2	0	1 wives	1	10	0	1	0	1	1	2	1	1	1	1	1	1	1	1	0	1	1	1	1	refuse	1	1	1	1	1	.614772	2
352 318 9	352	318	68002	16	0	352	24	1	1 wives	1	4	1	1	1	1	0	2	1	1	1	1	1	1	2	2	0	1	1	1	1	1t work	1	1	1	1	1	.068002	0
354 80 5	354	80	1530798	16	0	354	6	0	1 wives	1	2	0	1	1	1	1	2	1	1	1	1	1	1	0	1	0	1	1	1	1	subsist	1	1	1	1	1	1530798	0
356 177 4	356	177	177883	16	0	356	13	0	1 wives	1	9	0	0	1	1	0	1	0	1	1	1	1	1	0	0	0	1	1	1	1	health	1	1	1	1	1	.177883	0
358 195 2	358	195	96097	16	0	358	12	1	1 wives	1	9	1	1	1	1	0	1	1	1	1	1	1	1	2	0	0	1	1	1	1	1t work	1	1	1	1	1	.096097	0
358 420 3	358	420	96097	16	0	358	12	1	1 wives	1	9	1	1	1	1	0	2	1	1	1	1	1	1	2	0	0	1	1	1	1	1t work	1	1	1	1	1	.096097	0
359 129 2	359	129	1146583	16	0	359	17	0	0 wives	1	8	0	1	2	0	0	2	1	1	1	1	1	1	2	2	0	0	0	1	0	market-	1	1	0	0	0	1146583	0
359 218 4	359	218	1146583	16	0	359	17	0	1 wives	1	8	0	1	1	0	1	2	0	1	1	1	1	1	2	2	0	1	1	1	1	buildin	1	1	1	1	1	1146583	0
362 322 2	362	322	207334	16	0	362	4	0	1 wives	1	1	0	1	1	0	0	2	0	1	1	1	1	1	0	0	0	1	1	1	1	1t work	1	1	1			.207334
363 119 3	363	119	147281	16	0	363	24	1	1 wives	1	4	1	1	1	1	0	1	1	1	1	1	1	1	2	1	0	1	1	1	1	1t work	1	1	1	1	1	.147281	0
363 119 4	363	119	147281	16	0	363	24	1	1 wives	1	4	1	1	1	1	0	1	1	1	1	1	1	1	2	1	0	1	1	1	1	1t work	1	1	1	1	1	.147281	1
365 209 2	365	209	1178183	16	0	365	17	0	1 wives	1	8	0	1	1	1	0	1	0	1	1	1	1	1	0	0	0	1	1	1	1	sales w	1	1	1	1	1	1178183	0
365 236 2	365	236	1178183	16	0	365	17	0	1 wives	1	8	0	1	0	0	1	0	1	1	1	1	1	1	2	2	0	1	1	1	1	1t work	1	1	1	1	1	1178183	0
365 403 8	365	403	1178183	16	0	365	17	0	1 wives	1	8	0	0	0	1	1	2	0	1	1	1	1	1	2	2	0	1	1	1	1	subsist	1	1	1	1	1	1178183	0
366 398 3	366	398	85335	16	0	366	4	0	0 wives	1	1	0	1	0	1	0	1	1	1	0	1	1	1	2	2	0	0	0	1	0	sales w	1	1	1	0	0	.085335	0
367 421 5	367	421	362554	16	0	367	13	0	1 wives	1	9	0	1	1	1	1	2	1	1	1	1	1	1	0	0	0	1	1	1	1	1t work	1	1	1	1	1	.362554	0
369 43 6	369	43	399978	16	0	369	23	1	0 wives	1	0	1	1	1	1	1	2	1	1	0	1	1	1	2	2	0	0	0	1	0	0t work	0	0	0	0	0	.399978	0
370 184 4	370	184	11371	16	0	370	20	0	1 wives	1	5	0	1	2	0	1	2	1	1	1	1	1	1	0	0	0	1	1	1	1	1t work	1	1	1	1	1	.011371	1
371 392 3	371	392	53979	16	0	371	20	0	1 wives	1	5	0	1	1	0	1	0	1	1	1	1	1	1	2	2	0	1	1	1	1	market-	1	1	1	1	1	.053979	1
373 27 5	373	27	1461167	16	0	373	17	0	1 wives	1	8	0	1	2	1	1	2	1	1	1	1	1	1	2	2	0	1	1	1	1	1t work	1	1	1	1	1	1461167	0
373 88 5	373	88	1461167	16	0	373	17	0	1 wives	1	8	0	1	2	1	1	2	1	1	1	1	1	1	2	2	0	1	1	1	1	1t work	1	1	1	1	1	1461167	0
374 48 3	374	48	131011	16	0	374	15	0	1 wives	1	3	0	1	0	1	1	1	1	1	1	1	1	1	1	1	0	1	1	1	1	subsist	1	1	1	1	1	.131011	2
374 372 3	374	372	131011	16	0	374	15	0	1 wives	1	3	0	1	0	0	1	2	1	1	1	1	1	1	2	2	0	1	1	1	1	market-	1	1	1	1	1	.131011	0
374 391 4	374	391	131011	16	0	374	15	0	1 wives	1	3	0	1	0	1	1	2	1	1	1	1	1	1	1	2	0	1	1	1	1	1t work	1	1	1	1	1	.131011	0
375 70 2	375	70	1788810	16	0	375	7	0	1 wives	1	2	0	1	0	0	1	0	1	1	1	1	1	1	2	2	0	1	1	1	1	metal,	1	1	1	1	1	178881	2
375 71 4	375	71	1788810	16	0	375	7	0	1 wives	1	2	0	1	0	0	1	2	1	1	1	1	1	1	0	1	0	1	1	1	1	market-	1	1	1	1	1	178881	2
376 244 3	376	244	1090388	16	0	376	18	0	1 wives	1	8	0	0	2	1	1	2	0	1	1	1	1	1	1	1	0	1	1	1	1	subsist	1	1	1	1	1	1090388	0
377 141 3	377	141	200033	16	0	377	12	1	1 wives	1	9	1	1	1	0	1	2	1	1	1	1	1	1	0	0	0	1	1	1	1	1t work	1	1	1	1	1	.200033	0
379 457 3	379	457	1233241	16	0	379	13	0	1 wives	1	9	0	0	1	0	1	2	0	1	1	1	1	1	0	0	0	1	1	1	1	agricul	1	1	1	1	1	1233241	1
380 116 4	380	116	76278	16	0	380	24	1	1 wives	1	4	1	1	1	1	1	1	1	1	1	1	1	1	2	1	0	1	1	1	1	1t work	1	1	1	1	1	.076278	0
381 128 3	381	128	23967	16	0	381	22	0	0 wives	1	6	0	1	1	0	1	1	1	1	1	1	0	0	2	2	0	0	0	1	0	persona	1	1	0	1	0	.023967	1
383 387 4	383	387	40392	16	0	383	22	0	0 wives	1	6	0	1	1	1	1	2	1	1	1	0	0	0	2	2	0	0	0	1	0	0t work	0	0	0	1	0	.040392	1
384 134 3	384	134	1176624	16	0	384	2	0	1 wives	1	10	0	1	0	1	1	1	1	1	1	1	1	1	1	2	0	1	1	1	1	refuse	1	1	1	1	1	1176624	2
385 15 5	385	15	58036	16	0	385	24	1	0 wives	1	4	1	1	1	1	1	1	1	1	0	1	1	1	2	1	0	0	0	1	0	0t work	0	0	0	0	0	.058036	0
385 217 4	385	217	58036	16	0	385	24	1	1 wives	1	4	1	1	1	1	1	2	1	1	1	1	1	1	2	2	0	1	1	1	1	1t work	1	1	1	1	1	.058036	0
388 219 9	388	219	2480021	16	0	388	16	1	1 wives	1	8	1	1	2	1	1	1	1	1	1	1	1	1	1	0	0	1	1	1	1	1t work	1	1	1	1	1	2480021	0
388 297 5	388	297	2480021	16	0	388	16	1	1 wives	1	8	1	1	2	1	1	2	1	1	1	1	1	1	1	0	0	1	1	1	1	1t work	1	1	1	1	1	2480021	0
388 347 3	388	347	2480021	16	0	388	16	1	1 wives	1	8	1	1	2	1	1	1	1	1	1	1	1	1	0	0	0	1	1	1	1	1t work	1	1	1	1	1	2480021	0
391 263 3	391	263	1478759	16	0	391	8	1	1 wives	1	7	1	1	0	0	1	1	1	1	1	1	1	1	2	0	0	1	1	1	1	street	1	1	1	1	1	1478759	0
392 164 3	392	164	610526	16	0	392	2	0	0 wives	1	10	0	1	0	1	1	2	1	1	1	1	0	0	2	2	0	0	0	1	0	refuse	1	1	0	0	1	.610526	2
392 424 5	392	424	610526	16	0	392	2	0	1 wives	1	10	0	1	0	1	1	2	1	1	1	1	1	1	0	0	0	1	1	1	1	1t work	1	1	1	1	1	.610526	0
398 259 4	398	259	3322702	16	0	398	11	0	0 wives	1	7	0	1	2	1	1	2	1	1	1	1	1	1	1	2	0	0	0	1	0	subsist	1	1	0	0	0	3322702	0
399 72 1	399	72	3379427	16	0	399	11	0	0 wives	1	7	0	1	2	0	1	0	1	1	1	1	0	0	2	2	0	0	0	1	0	sales w	1	1	0	0	0	3379427	0
399 309 3	399	309	3379427	16	0	399	11	0	1 wives	1	7	0	1	0	1	1	0	1	1	1	1	1	1	2	2	0	1	1	1	1	station	1	1	1	1	1	3379427	0
400 191 3	400	191	507471	16	0	400	2	0	1 wives	1	10	0	1	0	1	1	2	1	1	1	1	1	1	0	0	0	1	1	1	1	1t work	1	1	1	1	1	.507471	2
400 234 5	400	234	507471	16	0	400	2	0	1 wives	1	10	0	1	0	1	1	2	1	1	1	1	1	1	0	0	0	1	1	1	1	1t work	1	1	1	1	1	.507471	2
400 244 6	400	244	507471	16	0	400	2	0	1 wives	1	10	0	1	0	1	1	2	1	1	1	1	1	1	1	1	0	1	1	1	1	subsist	1	1	1	1	1	.507471	2
400 254 3	400	254	507471	16	0	400	2	0	0 wives	1	10	0	1	0	1	1	2	1	1	0	1	0	0	1	2	0	0	0	1	0	laboure	1	1	0	0	1	.507471	2
400 380 4	400	380	507471	16	0	400	2	0	1 wives	1	10	0	1	0	1	1	2	1	1	1	1	1	1	0	0	0	1	1	1	1	persona	1	1	1	1	1	.507471	2
400 413 5	400	413	507471	16	0	400	2	0	1 wives	1	10	0	1	0	1	1	2	1	1	1	1	1	1	2	2	0	1	1	1	1	1t work	1	1	1	1	1	.507471	2
405 215 2	405	215	1717384	16	0	405	17	0	1 wives	1	8	0	1	2	1	0	1	1	1	1	1	1	1	2	2	0	1	1	1	1	1t work	1	1	1	1	1	1717384	0
405 355 4	405	355	1717384	16	0	405	17	0	1 wives	1	8	0	1	2	0	0	2	1	1	1	1	1	1	0	0	0	1	1	1	1	1t work	1	1	1	1	1	1717384	0
406 201 5	406	201	1809535	16	0	406	18	0	1 wives	1	8	0	1	0	1	1	2	0	1	1	1	1	1	2	2	0	1	1	1	1	subsist	1	1	1	1	1	1809535	0
407 434 3	407	434	155339	16	0	407	15	0	1 wives	1	3	0	1	1	0	1	2	1	1	1	1	1	1	2	2	0	1	1	1	1	station	1	1	1	1	1	.155339	0
408 213 3	408	213	2541592	16	0	408	17	0	1 wives	1	8	0	1	2	1	1	2	1	1	1	1	1	1	2	2	0	1	1	1	1	1t work	1	1	1	1	1	2541592	0
410 92 3	410	92	1325705	16	0	410	6	0	0 wives	1	2	0	1	0	0	1	1	1	1	1	1	0	0	2	2	0	0	0	1	0	laboure	1	1	0	1	1	1325705	3
410 123 3	410	123	1325705	16	0	410	6	0	0 wives	1	2	0	1	0	0	0	2	1	1	1	1	0	0	2	2	0	0	0	1	0	0t work	0	0	0	1	1	1325705	3
410 392 3	410	392	1325705	16	0	410	6	0	1 wives	1	2	0	1	1	0	1	2	1	1	1	1	1	1	2	2	0	1	1	1	1	subsist	1	1	1	1	1	1325705	1
411 6 3	411	6	5828512	16	0	411	8	1	0 wives	1	7	1	1	0	0	0	0	1	1	1	1	0	0	2	1	0	0	0	1	0	street	1	1	0	0	1	5828512	2
411 389 5	411	389	5828512	16	0	411	8	1	0 wives	1	7	1	1	2	1	1	1	1	1	1	1	1	1	2	2	0	0	0	1	0	0t work	0	0	0	0	0	5828512	0
412 171 4	412	171	2795822	16	0	412	8	1	0 wives	1	7	1	1	1	1	1	2	1	1	1	1	1	1	2	2	0	0	0	1	0	busines	1	1	0	0	0	2795822	0
412 452 3	412	452	2795822	16	0	412	8	1	1 wives	1	7	1	1	1	0	1	1	1	1	1	1	1	1	2	2	0	1	1	1	1	metal,	1	1	1	1	1	2795822	1
412 459 2	412	459	2795822	16	0	412	8	1	0 wives	1	7	1	1	0	0	0	1	1	1	1	1	1	1	2	2	0	0	0	1	0	0t work	0	0	0	0	1	2795822	2
413 406 2	413	406	499059	16	0	413	2	0	1 wives	1	10	0	1	0	0	0	1	1	1	1	1	1	1	0	0	0	1	1	1	1	refuse	1	1	1	1	1	.499059	2
413 465 5	413	465	499059	16	0	413	2	0	1 wives	1	10	0	1	0	1	1	2	1	1	1	1	1	1	1	2	0	1	1	1	1	refuse	1	1	1	1	1	.499059	2
415 209 4	415	209	52668	16	0	415	15	0	1 wives	1	3	0	1	0	1	1	1	1	1	1	1	1	1	0	0	0	1	1	1	1	1t work	1	1	1	1	1	.052668	2
415 255 3	415	255	52668	16	0	415	15	0	1 wives	1	3	0	1	0	1	1	2	1	1	1	1	1	1	1	2	0	1	1	1	1	1t work	1	1	1	1	1	.052668	2
421 430 5	421	430	131565	16	0	421	3	1	1 wives	1	1	1	1	1	0	1	0	1	1	1	1	1	1	2	0	0	1	1	1	1	1t work	1	1	1	1	1	.131565	0
423 249 3	423	249	2651766	16	0	423	10	0	1 wives	1	7	0	1	0	1	1	2	1	1	1	1	1	1	2	2	0	1	1	1	1	subsist	1	1	1	1	1	2651766	2
424 374 2	424	374	485618	16	0	424	2	0	0 wives	1	10	0	1	0	1	0	1	1	1	1	1	0	0	1	1	0	0	0	1	0	refuse	1	1	0	0	1	.485618	2
424 437 5	424	437	485618	16	0	424	2	0	0 wives	1	10	0	1	0	1	1	2	1	1	1	1	0	0	2	2	0	0	0	1	0	refuse	1	1	0	0	1	.485618	2
424 455 3	424	455	485618	16	0	424	2	0	1 wives	1	10	0	1	0	1	1	1	1	1	1	1	1	1	0	0	0	1	1	1	1	1t work	1	1	1	1	1	.485618	2
424 478 4	424	478	485618	16	0	424	2	0	1 wives	1	10	0	0	0	1	0	2	0	1	1	1	1	1	0	0	0	1	1	1	1	1t work	1	1	1	1	1	.485618	2
425 67 4	425	67	2062710	16	0	425	6	0	1 wives	1	2	0	1	0	0	1	1	1	1	1	1	1	1	0	0	0	1	1	1	1	subsist	1	1	1	1	1	206271	2
425 252 3	425	252	2062710	16	0	425	6	0	1 wives	1	2	0	1	0	1	1	2	1	1	1	1	1	1	0	0	0	1	1	1	1	subsist	1	1	1	1	1	206271	2
429 150 2	429	150	1920823	16	0	429	7	0	1 wives	1	2	0	0	0	0	0	2	0	1	1	1	1	1	0	0	0	1	1	1	1	subsist	1	1	1	1	1	1920823	2
429 427 3	429	427	1920823	16	0	429	7	0	1 wives	1	2	0	1	0	1	1	2	1	1	1	1	1	1	0	0	0	1	1	1	1	subsist	1	1	1	1	1	1920823	2
432 86 3	432	86	3410554	16	0	432	9	0	1 wives	1	7	0	1	1	0	1	2	0	1	1	1	1	1	0	0	0	1	1	1	1	subsist	1	1	1	1	1	3410554	1
436 6 3	436	6	43601	16	0	436	22	0	1 wives	1	6	0	0	1	1	1	2	0	1	1	1	1	1	0	0	0	1	1	1	1	market-	1	1	1	1	1	.043601	1
438 62 3	438	62	3077458	16	0	438	10	0	1 wives	1	7	0	1	1	1	0	1	1	1	1	1	1	1	1	1	0	1	1	1	1	subsist	1	1	1	1	1	3077458	0
438 400 5	438	400	3077458	16	0	438	10	0	0 wives	1	7	0	1	1	1	1	2	1	1	0	1	0	0	0	1	0	0	0	1	0	subsist	1	1	0	0	0	3077458	0
439 322 3	439	322	546273	16	0	439	12	1	1 wives	1	9	1	1	1	1	0	1	1	1	1	1	1	1	2	2	0	1	1	1	1	1t work	1	1	1	1	1	.546273	0
443 432 2	443	432	58603	16	0	443	21	1	0 wives	1	6	1	1	0	0	0	1	1	1	1	1	1	1	2	2	0	0	0	1	0	0t work	0	0	0	0	0	.058603	0
447 54 3	447	54	2560970	16	0	447	9	0	1 wives	1	7	0	1	1	1	0	1	1	1	1	1	1	1	1	2	0	1	1	1	1	refuse	1	1	1	1	1	256097	1
447 369 3	447	369	2560970	16	0	447	9	0	0 wives	1	7	0	1	1	1	1	1	1	1	1	0	0	0	1	1	0	0	0	1	0	subsist	1	1	0	1	0	256097	1
447 398 4	447	398	2560970	16	0	447	9	0	1 wives	1	7	0	1	1	1	1	2	1	1	1	1	1	1	0	1	0	1	1	1	1	refuse	1	1	1	1	1	256097	1
449 38 2	449	38	420291	16	0	449	1	1	0 wives	1	10	1	1	0	0	0	2	1	1	1	1	0	0	2	0	0	0	0	1	0	0t work	0	0	0	1	1	.420291	3
449 43 4	449	43	420291	16	0	449	1	1	1 wives	1	10	1	1	0	0	0	2	1	1	1	1	1	1	2	1	0	1	1	1	1	1t work	1	1	1	1	1	.420291	2
449 118 2	449	118	420291	16	0	449	1	1	0 wives	1	10	1	1	0	0	0	1	1	1	0	1	0	0	2	0	0	0	0	1	0	0t work	0	0	0	0	1	.420291	2
449 260 1	449	260	420291	16	0	449	1	1	1 wives	1	10	1	1	0	0	1	0	1	1	1	1	1	1	2	0	0	1	1	1	1	sales w	1	1	1	1	1	.420291	2
450 45 2	450	45	1722644	16	0	450	18	0	1 wives	1	8	0	1	2	0	0	1	1	1	1	1	1	1	0	0	0	1	1	1	1	refuse	1	1	1	1	1	1722644	0
450 363 3	450	363	1722644	16	0	450	18	0	1 wives	1	8	0	1	3	1	1	1	1	1	1	1	1	1	2	2	0	1	1	1	1	subsist	1	1	1	1	1	1722644	0
451 366 3	451	366	475741	16	0	451	23	1	0 wives	1	0	1	1	0	0	1	2	1	1	1	1	0	0	2	2	0	0	0	1	0	0t work	0	0	0	0	0	.475741	0
452 23 6	452	23	2694322	16	0	452	11	0	1 wives	1	7	0	1	0	1	1	2	1	1	1	1	1	1	2	2	0	1	1	1	1	1t work	1	1	1	1	1	2694322	0
452 311 3	452	311	2694322	16	0	452	11	0	1 wives	1	7	0	1	0	0	1	1	1	1	1	1	1	1	1	1	0	1	1	1	1	1t work	1	1	1	1	1	2694322	2
454 241 3	454	241	49463	16	0	454	22	0	1 wives	1	6	0	1	1	1	1	2	0	1	1	1	1	1	1	1	0	1	1	1	1	subsist	1	1	1	1	1	.049463	0
455 374 6	455	374	3245134	16	0	455	5	1	0 wives	1	2	1	1	0	1	1	1	1	1	0	1	0	0	2	0	0	0	0	1	0	0t work	0	0	0	0	0	3245134	0
457 207 4	457	207	135239	16	0	457	15	0	1 wives	1	3	0	1	1	1	1	1	1	1	1	1	1	1	0	0	0	1	1	1	1	1t work	1	1	1	1	1	.135239	0
458 233 3	458	233	191734	16	0	458	12	1	1 wives	1	9	1	1	1	1	1	2	1	1	1	1	1	1	2	1	0	1	1	1	1	1t work	1	1	1	1	1	.191734	0
458 419 5	458	419	191734	16	0	458	12	1	1 wives	1	9	1	1	1	1	1	2	1	1	1	1	1	1	0	0	0	1	1	1	1	1t work	1	1	1	1	1	.191734	0
459 181 3	459	181	43518	16	0	459	20	0	1 wives	1	5	0	1	1	1	1	1	1	1	1	1	1	1	2	2	0	1	1	1	1	1t work	1	1	1	1	1	.043518	1
459 483 7	459	483	43518	16	0	459	20	0	0 wives	1	5	0	1	2	1	0	2	1	1	1	1	1	1	2	2	0	0	0	1	0	0t work	0	0	0	0	0	.043518	0
460 384 3	460	384	1727496	16	0	460	6	0	1 wives	1	2	0	1	1	1	1	2	0	1	1	1	1	1	2	2	0	1	1	1	1	1t work	1	1	1	1	1	1727496	0
460 477 3	460	477	1727496	16	0	460	6	0	1 wives	1	2	0	1	1	1	1	2	1	1	1	1	1	1	1	1	0	1	1	1	1	1t work	1	1	1	1	1	1727496	0
462 140 6	462	140	2742313	16	0	462	9	0	1 wives	1	7	0	1	1	1	1	2	1	1	1	1	1	1	2	2	0	1	1	1	1	subsist	1	1	1	1	1	2742313	1
464 289 4	464	289	415307	16	0	464	23	1	0 wives	1	0	1	1	0	1	1	2	1	1	1	1	1	1	2	2	0	0	0	1	0	refuse	1	0	0	0	1	.415307	2
465 307 4	465	307	32759	16	0	465	20	0	1 wives	1	5	0	1	0	0	1	2	1	1	1	1	1	1	2	2	0	1	1	1	1	market-	1	1	1	1	1	.032759	0
468 258 5	468	258	1369727	16	0	468	17	0	1 wives	1	8	0	1	2	1	1	2	1	1	1	1	1	1	2	2	0	1	1	1	1	1t work	1	1	1	1	1	1369727	3
471 86 1	471	86	64636	16	0	471	24	1	0 wives	1	4	1	1	1	0	1	0	1	1	0	1	1	1	2	1	0	0	0	1	0	0t work	0	0	0	1	1	.064636	3
473 64 4	473	64	2290528	16	0	473	10	0	1 wives	1	7	0	1	1	1	1	2	1	1	1	1	1	1	2	2	0	1	1	1	1	1t work	1	1	1	1	1	2290528	1
477 179 4	477	179	1330789	16	0	477	18	0	1 wives	1	8	0	1	2	0	1	2	0	1	1	1	1	1	0	0	0	1	1	1	1	subsist	1	1	1	1	1	1330789	0
478 356 3	478	356	1807435	16	0	478	6	0	1 wives	1	2	0	1	0	1	1	1	1	1	1	1	1	1	2	2	0	1	1	1	1	subsist	1	1	1	1	1	1807435	2
483 442 4	483	442	65288	16	0	483	21	1	1 wives	1	6	1	1	0	0	0	2	1	1	1	1	1	1	2	2	0	1	1	1	1	1t work	1	1	1	1	1	.065288	0
485 219 2	485	219	4513810	16	0	485	8	1	0 wives	1	7	1	1	2	0	1	0	1	1	1	1	0	0	2	0	0	0	0	1	0	0t work	0	0	0	0	0	451381	0
486 456 4	486	456	1768027	16	0	486	9	0	1 wives	1	7	0	1	2	1	1	1	1	1	1	1	1	1	0	0	0	1	1	1	1	refuse	1	1	1	1	1	1768027	0
488 347 3	488	347	71147	16	0	488	4	0	1 wives	1	1	0	0	1	1	1	1	0	1	1	1	1	1	0	0	0	1	1	1	1	market-	1	1	1			.071147
488 481 3	488	481	71147	16	0	488	4	0	1 wives	1	1	0	0	1	1	1	2	0	1	1	1	1	1	0	0	0	1	1	1	1	1t work	1	1	1	1	1	.071147	1
489 331 4	489	331	2120304	16	0	489	9	0	1 wives	1	7	0	1	1	1	1	2	1	1	1	1	1	1	2	2	0	1	1	1	1	1t work	1	1	1	1	1	2120304	0
491 109 3	491	109	297185	16	0	491	12	1	1 wives	1	9	1	1	1	0	0	1	1	1	1	1	1	1	2	0	0	1	1	1	1	1t work	1	1	1	1	1	.297185	0
491 139 6	491	139	297185	16	0	491	12	1	0 wives	1	9	1	1	1	1	0	0	1	1	1	0	1	1	2	0	0	0	0	1	0	0t work	0	0	0	0	0	.297185	0
491 485 3	491	485	297185	16	0	491	12	1	1 wives	1	9	1	1	1	1	1	2	1	1	1	1	1	1	2	0	0	1	1	1	1	laboure	1	1	1	1	1	.297185	0
492 66 4	492	66	524980	16	0	492	13	0	1 wives	1	9	0	0	1	1	1	2	0	1	1	1	1	1	0	0	0	1	1	1	1	1t work	1	1	1	1	1	.52498	0
492 370 2	492	370	524980	16	0	492	13	0	1 wives	1	9	0	1	1	0	1	1	1	1	1	1	1	1	0	0	0	1	1	1	1	1t work	1	1	1	1	1	.52498	0
492 370 3	492	370	524980	16	0	492	13	0	1 wives	1	9	0	0	1	0	1	1	0	1	1	1	1	1	0	0	0	1	1	1	1	1t work	1	1	1	1	1	.52498	0
492 459 3	492	459	524980	16	0	492	13	0	1 wives	1	9	0	0	1	1	0	2	0	1	1	1	1	1	0	0	0	1	1	1	1	1t work	1	1	1	1	1	.52498	0
493 59 1	493	59	64189	16	0	493	24	1	1 wives	1	4	1	1	1	0	1	0	1	1	1	1	1	1	2	1	0	1	1	1	1	street	1	1	1	1	1	.064189	1
493 466 4	493	466	64189	16	0	493	24	1	1 wives	1	4	1	1	0	0	1	2	1	1	1	1	1	1	2	2	0	1	1	1	1	1t work	1	1	1	1	1	.064189	2
494 126 4	494	126	2652653	16	0	494	9	0	1 wives	1	7	0	0	0	1	1	1	0	1	1	1	1	1	0	0	0	1	1	1	1	1t work	1	1	1	1	1	2652653	0
494 293 3	494	293	2652653	16	0	494	9	0	1 wives	1	7	0	1	2	1	1	1	1	1	1	1	1	1	0	0	0	1	1	1	1	subsist	1	1	1	1	1	2652653	0
495 335 3	495	335	36222	16	0	495	22	0	1 wives	1	6	0	1	1	1	1	1	1	1	1	1	1	1	1	1	0	1	1	1	1	market-	1	1	1	1	1	.036222	1
498 141 4	498	141	1361766	16	0	498	7	0	0 wives	1	2	0	1	1	1	1	1	1	1	0	1	0	0	0	0	0	0	0	1	0	subsist	1	1	0	0	0	1361766	0
498 300 2	498	300	1361766	16	0	498	7	0	1 wives	1	2	0	1	1	0	0	1	1	1	1	1	1	1	0	0	0	1	1	1	1	subsist	1	1	1	1	1	1361766	1
501 363 3	501	363	39197	16	0	501	22	0	1 wives	1	6	0	1	1	0	1	2	1	1	1	1	1	1	0	0	0	1	1	1	1	subsist	1	1	1	1	1	.039197	1
502 322 3	502	322	1566467	16	0	502	18	0	1 wives	1	8	0	1	0	1	1	1	1	1	1	1	1	1	2	2	0	1	1	1	1	buildin	1	1	1	1	1	1566467	2
504 7 4	504	7	226465	16	0	504	1	1	1 wives	1	10	1	1	0	1	1	2	1	1	1	1	1	1	2	0	0	1	1	1	1	subsist	1	1	1	1	1	.226465	2
504 67 6	504	67	226465	16	0	504	1	1	1 wives	1	10	1	0	0	1	1	2	0	1	1	1	1	1	2	0	0	1	1	1	1	agricul	1	1	1	1	1	.226465	2
504 89 4	504	89	226465	16	0	504	1	1	0 wives	1	10	1	1	0	0	0	2	1	1	0	1	0	0	2	0	0	0	0	1	0	sales w	1	1	1	0	0	.226465	0
504 194 3	504	194	226465	16	0	504	1	1	1 wives	1	10	1	1	0	0	1	1	1	1	1	1	1	1	2	1	0	1	1	1	1	street	1	1	1	1	1	.226465	2
504 444 3	504	444	226465	16	0	504	1	1	1 wives	1	10	1	1	0	0	0	2	1	1	1	1	1	1	2	1	0	1	1	1	1	street	1	1	1	1	1	.226465	0
505 84 5	505	84	1627314	16	0	505	18	0	1 wives	1	8	0	0	2	1	1	2	0	1	1	1	1	1	1	1	0	1	1	1	1	handicr	1	1	1	1	1	1627314	0
505 141 3	505	141	1627314	16	0	505	18	0	1 wives	1	8	0	1	0	1	1	1	0	1	1	1	1	1	2	2	0	1	1	1	1	drivers	1	1	1	1	1	1627314	0
506 286 4	506	286	3313459	16	0	506	10	0	1 wives	1	7	0	1	1	1	0	2	1	1	1	1	1	1	1	1	0	1	1	1	1	subsist	1	1	1	1	1	3313459	1
509 158 4	509	158	377309	16	0	509	23	1	1 wives	1	0	1	1	0	0	1	2	1	1	1	1	1	1	2	2	0	1	1	1	1	1t work	1	1	1	1	1	.377309	0
510 304 4	510	304	2500261	16	0	510	10	0	1 wives	1	7	0	0	1	1	0	2	0	1	1	1	1	1	0	0	0	1	1	1	1	subsist	1	1	1	1	1	2500261	0
511 136 3	511	136	146379	16	0	511	4	0	1 wives	1	1	0	1	1	1	0	1	0	1	1	1	1	1	0	0	0	1	1	1	1	1t work	1	1	1	1	1	.146379	0
512 179 5	512	179	1177633	16	0	512	6	0	1 wives	1	2	0	1	0	0	1	1	1	1	1	1	1	1	2	2	0	1	1	1	1	agricul	1	1	1	1	1	1177633	2
514 173 7	514	173	65586	16	0	514	24	1	1 wives	1	4	1	1	1	1	1	2	0	1	1	1	1	1	2	2	0	1	1	1	1	1t work	1	1	1	1	1	.065586	0
514 217 7	514	217	65586	16	0	514	24	1	1 wives	1	4	1	1	1	1	0	2	1	1	1	1	1	1	2	0	0	1	1	1	1	1t work	1	1	1	1	1	.065586	0
518 143 5	518	143	2182310	16	0	518	11	0	0 wives	1	7	0	1	1	1	1	2	1	1	1	0	0	0	1	1	0	0	0	1	0	subsist	1	1	0	0	0	218231	0
518 454 4	518	454	2182310	16	0	518	11	0	1 wives	1	7	0	1	1	1	1	2	1	1	1	1	1	1	0	1	0	1	1	1	1	subsist	1	1	1	1	1	218231	0
521 356 3	521	356	392744	16	0	521	13	0	1 wives	1	9	0	1	1	1	1	2	1	1	1	1	1	1	1	2	0	1	1	1	1	1t work	1	1	1	1	1	.392744	0
523 438 3	523	438	79490	16	0	523	25	0	1 wives	1	4	0	1	1	1	1	2	0	1	1	1	1	1	0	0	0	1	1	1	1	subsist	1	1	1	1	1	.07949	1
526 26 5	526	26	65285	16	0	526	20	0	1 wives	1	5	0	1	0	1	1	2	1	1	1	1	1	1	2	2	0	1	1	1	1	refuse	1	1	1	1	1	.065285	0
527 200 2	527	200	289771	16	0	527	13	0	1 wives	1	9	0	1	1	0	0	0	1	1	1	1	1	1	0	0	0	1	1	1	1	market-	1	1	1	1	1	.289771	0
530 28 4	530	28	1005566	16	0	530	13	0	0 wives	1	9	0	1	1	1	1	2	1	1	1	1	0	0	0	0	0	0	0	1	0	0t work	0	0	0	0	0	1005566	0
530 159 3	530	159	1005566	16	0	530	13	0	0 wives	1	9	0	1	1	0	0	2	1	1	1	1	0	0	0	0	0	0	0	1	0	0t work	0	0	0	0	0	1005566	0
530 374 3	530	374	1005566	16	0	530	13	0	1 wives	1	9	0	1	1	1	1	1	1	1	1	1	1	1	0	0	0	1	1	1	1	1t work	1	1	1	1	1	1005566	0
531 478 2	531	478	985897	16	0	531	7	0	1 wives	1	2	0	1	0	0	0	1	1	1	1	1	1	1	2	2	0	1	1	1	1	subsist	1	1	1	1	1	.985897	2
535 45 5	535	45	68002	16	0	535	24	1	0 wives	1	4	1	1	0	1	0	2	1	1	0	1	1	1	2	2	0	0	0	1	0	laboure	1	1	0	0	1	.068002	2
536 36 2	536	36	8987	16	0	536	20	0	1 wives	1	5	0	1	2	0	1	2	1	1	1	1	1	1	0	0	0	1	1	1	1	1t work	1	1	1	1	1	.008987	0
538 197 4	538	197	881118	16	0	538	1	1	1 wives	1	10	1	1	0	1	1	2	1	1	1	1	1	1	0	0	0	1	1	1	1	1t work	1	1	1	1	1	.881118	2
538 405 6	538	405	881118	16	0	538	1	1	1 wives	1	10	1	1	0	1	1	1	0	1	1	1	1	1	2	0	0	1	1	1	1	food pr	1	1	1	1	1	.881118	2
544 348 3	544	348	27962	16	0	544	4	0	1 wives	1	1	0	0	1	1	1	2	0	1	1	1	1	1	0	0	0	1	1	1	1	1t work	1	1	1	1	1	.027962	0
545 142 3	545	142	998276	16	0	545	6	0	1	2	2	0	0	0	0	1	2	0	1	1	1	1	1	1	1	0	1	1	2	1	refuse	1	1	1	1	1	.998276	2
549 102 2	549	102	86455	16	0	549	19	1	0 wives	1	5	1	2	0	0	1	0	1	1	0	1	0	0	2	2	0	0	0	1	0	refuse	1	1	0	0	1	.086455	2
551 19 3	551	19	612744	16	0	551	2	0	1 wives	1	10	0	1	0	1	1	1	1	1	1	1	1	1	0	0	0	1	1	1	1	1t work	1	1	1	1	1	.612744	2
551 370 4	551	370	612744	16	0	551	2	0	1 wives	1	10	0	0	0	1	1	1	0	1	1	1	1	1	0	0	0	1	1	1	1	1t work	1	1	1	1	1	.612744	2
553 252 2	553	252	134458	16	0	553	12	1	1 wives	1	9	1	1	1	0	0	1	1	1	1	1	1	1	2	0	0	1	1	1	1	1t work	1	1	1	1	1	.134458	0
555 210 4	555	210	2330478	16	0	555	9	0	1 wives	1	7	0	1	1	1	1	1	1	1	1	1	1	1	0	0	0	1	1	1	1	subsist	1	1	1	1	1	2330478	1
555 374 3	555	374	2330478	16	0	555	9	0	0 wives	1	7	0	1	1	0	1	1	1	1	0	1	1	1	0	1	0	0	0	1	0	subsist	1	1	0	0	0	2330478	0
555 466 5	555	466	2330478	16	0	555	9	0	0 wives	1	7	0	1	1	1	1	2	1	1	1	0	0	0	1	1	0	0	0	1	0	subsist	1	1	0	1	0	2330478	1
556 217 3	556	217	427841	16	0	556	12	1	1 wives	1	9	1	1	1	1	1	1	1	1	1	1	1	1	0	0	0	1	1	1	1	1t work	1	1	1	1	1	.427841	0
558 217 4	558	217	1945083	16	0	558	9	0	1 wives	1	7	0	1	2	1	1	2	1	1	1	1	1	1	2	2	0	1	1	1	1	1t work	1	1	1	1	1	1945083	0
558 259 5	558	259	1945083	16	0	558	9	0	1 wives	1	7	0	0	1	0	1	0	0	1	1	1	1	1	1	2	0	1	1	1	1	subsist	1	1	1	1	1	1945083	0
558 329 3	558	329	1945083	16	0	558	9	0	1 wives	1	7	0	1	2	0	1	0	1	1	1	1	1	1	1	1	0	1	1	1	1	1t work	1	1	1	1	1	1945083	0
560 140 6	560	140	466153	16	0	560	23	1	0 wives	1	0	1	1	0	1	0	2	1	1	1	1	1	1	2	2	0	0	0	1	0	refuse	1	1	0	0	0	.466153	0
561 46 4	561	46	222017	16	0	561	13	0	1 wives	1	9	0	1	1	0	1	2	1	1	1	1	1	1	0	0	0	1	1	1	1	1t work	1	1	1	1	1	.222017	0
562 390 3	562	390	3689420	16	0	562	10	0	1 wives	1	7	0	1	1	1	1	2	0	1	1	1	1	1	0	1	0	1	1	1	1	subsist	1	1	1	1	1	368942	0
565 75 7	565	75	1808961	16	0	565	18	0	1 wives	1	8	0	1	2	1	1	2	0	1	1	1	1	1	2	2	0	1	1	1	1	subsist	1	1	1	1	1	1808961	0
565 135 5	565	135	1808961	16	0	565	18	0	1 wives	1	8	0	1	2	1	0	2	0	1	1	1	1	1	2	2	0	1	1	1	1	sales w	1	1	1	1	1	1808961	2
567 114 3	567	114	102209	16	0	567	19	1	0 wives	1	5	1	1	2	1	1	2	1	1	0	1	1	1	2	0	0	0	0	1	0	0t work	0	0	1	0	0	.102209	0
567 398 2	567	398	102209	16	0	567	19	1	1 wives	1	5	1	1	0	0	1	1	1	1	1	1	1	1	2	0	0	1	1	1	1	sales w	1	1	1	1	1	.102209	0
571 70 6	571	70	63467	16	0	571	4	0	1 wives	1	1	0	1	1	1	0	1	1	1	1	1	1	1	0	0	0	1	1	0	1	agricul	1	1	1	1	1	.063467	0
574 29 3	574	29	2699929	16	0	574	11	0	1 wives	1	7	0	0	2	1	1	1	0	1	1	1	1	1	0	0	0	1	1	1	1	subsist	1	1	1	1	1	2699929	0
574 42 3	574	42	2699929	16	0	574	11	0	0 wives	1	7	0	1	2	1	1	2	1	1	1	1	0	0	2	2	0	0	0	1	0	subsist	1	1	0	0	0	2699929	0
574 64 3	574	64	2699929	16	0	574	11	0	1 wives	1	7	0	1	3	1	1	1	1	1	1	1	1	1	2	2	0	1	1	1	1	subsist	1	1	1	1	1	2699929	0
574 241 2	574	241	2699929	16	0	574	11	0	1 wives	1	7	0	1	1	0	0	2	1	1	1	1	1	1	2	2	0	1	1	1	1	1t work	1	1	1	1	1	2699929	0
576 304 3	576	304	3055605	16	0	576	17	0	1 wives	1	8	0	1	2	1	1	2	1	1	1	1	1	1	0	1	0	1	1	1	1	1t work	1	1	1	1	1	3055605	0
578 38 4	578	38	2305305	16	0	578	11	0	1 wives	1	7	0	1	0	1	1	1	1	1	1	1	1	1	2	2	0	1	1	1	1	subsist	1	1	1	1	1	2305305	0
579 329 3	579	329	408987	16	0	579	2	0	1 wives	1	10	0	1	0	1	1	1	1	1	1	1	1	1	0	0	0	1	1	1	1	1t work	1	1	1	1	1	.408987	2
580 51 2	580	51	40177	16	0	580	22	0	1 wives	1	6	0	0	1	1	0	1	0	1	1	1	1	1	0	0	0	1	1	1	1	market-	1	1	1	1	1	.040177	1
580 88 4	580	88	40177	16	0	580	22	0	1 wives	1	6	0	1	3	1	1	1	1	1	1	1	1	1	1	1	0	1	1	1	1	market-	1	1	1	1	1	.040177	1
584 254 3	584	254	553635	16	0	584	2	0	1 wives	1	10	0	1	0	1	1	2	1	1	1	1	1	1	0	0	0	1	1	1	1	1t work	1	1	1	1	1	.553635	2
584 390 8	584	390	553635	16	0	584	2	0	1 wives	1	10	0	1	0	1	0	2	1	1	1	1	1	1	0	0	0	1	1	1	1	1t work	1	1	1	1	1	.553635	2
585 25 2	585	25	50046	16	0	585	4	0	1 wives	1	1	0	1	1	0	0	0	0	1	1	1	1	1	0	0	0	1	1	1	1	agricul	1	1	1	1	1	.050046	0
585 173 2	585	173	50046	16	0	585	4	0	1 wives	1	1	0	1	1	0	0	2	1	1	1	1	1	1	0	0	0	1	1	1	1	market-	1	1	1	1	1	.050046	0
585 329 1	585	329	50046	16	0	585	4	0	1 wives	1	1	0	1	1	0	1	0	0	1	1	1	1	1	0	0	0	1	1	1	1	1t work	1	1	1	1	1	.050046	0
586 210 3	586	210	1236219	16	0	586	9	0	1 wives	1	7	0	1	1	1	1	1	1	1	1	1	1	1	0	0	0	1	1	1	1	subsist	1	1	1	1	1	1236219	1
588 284 5	588	284	147432	16	0	588	12	1	1 wives	1	9	1	1	1	0	1	2	0	1	1	1	1	1	2	0	0	1	1	1	1	1t work	1	1	1	1	1	.147432	0
589 86 1	589	86	1821953	16	0	589	11	0	1 wives	1	7	0	1	1	1	1	0	1	1	1	1	1	1	1	1	0	1	1	1	1	subsist	1	1	1	1	1	1821953	0
589 226 3	589	226	1821953	16	0	589	11	0	1 wives	1	7	0	1	1	1	1	1	1	1	1	1	1	1	0	0	0	1	1	1	1	subsist	1	1	1	1	1	1821953	0
589 324 3	589	324	1821953	16	0	589	11	0	0 wives	1	7	0	1	1	1	0	1	1	1	1	1	0	0	1	1	0	0	0	1	0	subsist	1	1	0	0	1	1821953	2
589 406 3	589	406	1821953	16	0	589	11	0	1 wives	1	7	0	1	1	0	1	2	1	1	1	1	1	1	2	2	0	1	1	1	1	subsist	1	1	1	1	1	1821953	0
590 138 5	590	138	605215	16	0	590	2	0	1 wives	1	10	0	1	0	1	1	2	1	1	1	1	1	1	2	2	0	1	1	1	1	1t work	1	1	1	1	1	.605215	2
590 350 4	590	350	605215	16	0	590	2	0	0 wives	1	10	0	1	0	0	1	2	1	1	1	1	0	0	0	1	0	0	0	1	0	0t work	0	0	0	0	1	.605215	2
590 473 4	590	473	605215	16	0	590	2	0	0 wives	1	10	0	1	0	0	1	2	1	1	0	1	0	0	1	1	0	0	0	1	0	legal,	1	1	0	0	1	.605215	2
591 158 3	591	158	1936893	16	0	591	6	0	1 wives	1	2	0	1	0	0	1	2	1	1	1	1	1	1	1	1	0	1	1	1	1	1t work	1	1	1	1	1	1936893	2
591 374 4	591	374	1936893	16	0	591	6	0	1 wives	1	2	0	1	0	0	1	2	1	1	1	1	1	1	1	1	0	1	1	1	1	subsist	1	1	1	1	1	1936893	2
592 362 3	592	362	24068	16	0	592	20	0	1 wives	1	5	0	1	2	1	0	1	0	1	1	1	1	1	0	0	0	1	1	1	1	subsist	1	1	1	1	1	.024068	0
592 435 11	592	435	24068	16	0	592	20	0	1 wives	1	5	0	1	2	1	1	1	0	1	1	1	1	1	0	0	0	1	1	1	1	subsist	1	1	1	1	1	.024068	0
594 151 2	594	151	69693	16	0	594	25	0	1 wives	1	4	0	1	1	0	0	2	1	1	1	1	1	1	1	1	0	1	1	1	1	1t work	1	1	1	1	1	.069693	0
595 285 3	595	285	111169	16	0	595	15	0	1 wives	1	3	0	1	1	0	0	1	1	1	1	1	1	1	0	0	0	1	1	1	1	1t work	1	1	1	1	1	.111169	0
595 426 2	595	426	111169	16	0	595	15	0	1 wives	1	3	0	1	1	1	0	1	1	1	1	1	1	1	0	0	0	1	1	1	1	1t work	1	1	1	1	1	.111169	0
598 107 5	598	107	430605	16	0	598	2	0	1 wives	1	10	0	1	0	0	1	2	1	1	1	1	1	1	2	2	0	1	1	1	1	refuse	1	1	1	1	1	.430605	0
598 233 4	598	233	430605	16	0	598	2	0	0 wives	1	10	0	1	0	1	1	2	1	1	1	1	0	0	0	0	0	0	0	1	0	0t work	0	0	0	0	1	.430605	2
599 185 3	599	185	33956	16	0	599	4	0	1 wives	1	1	0	1	1	0	0	1	1	1	1	1	1	1	0	0	0	1	1	1	1	protect	1	1	1	1	1	.033956	0
601 32 4	601	32	4705435	16	0	601	11	0	1 wives	1	7	0	0	3	1	1	2	0	1	1	1	1	1	0	0	0	1	1	1	1	subsist	1	1	1	1	1	4705435	0
602 338 4	602	338	202778	16	0	602	15	0	1 wives	1	3	0	1	2	1	1	2	1	1	1	1	1	1	2	2	0	1	1	1	1	subsist	1	1	1	1	1	.202778	0
603 231 2	603	231	40846	16	0	603	20	0	1 wives	1	5	0	1	2	0	0	2	0	1	1	1	1	1	0	0	0	1	1	1	1	subsist	1	1	1	1	1	.040846	0
603 394 5	603	394	40846	16	0	603	20	0	1 wives	1	5	0	1	2	1	1	2	0	1	1	1	1	1	0	0	0	1	1	1	1	subsist	1	1	1	1	1	.040846	0
604 116 5	604	116	608121	16	0	604	2	0	1 wives	1	10	0	1	0	1	1	2	0	1	1	1	1	1	0	1	0	1	1	1	1	1t work	1	1	1	1	1	.608121	2
605 249 4	605	249	821992	16	0	605	1	1	1 wives	1	10	1	1	0	1	1	2	1	1	1	1	1	1	2	1	0	1	1	1	1	market-	1	1	1	1	1	.821992	2
606 76 4	606	76	58103	16	0	606	24	1	1 wives	1	4	1	1	0	0	1	2	1	1	1	1	1	1	2	2	0	1	1	1	1	1t work	1	1	1	1	1	.058103	0
606 342 3	606	342	58103	16	0	606	24	1	1 wives	1	4	1	1	0	0	0	2	1	1	1	1	1	1	2	2	0	1	1	1	1	1t work	1	1	1	1	1	.058103	2
606 478 10	606	478	58103	16	0	606	24	1	1 wives	1	4	1	1	1	1	0	2	1	1	1	1	1	1	2	2	0	1	1	1	1	1t work	1	1	1	1	1	.058103	0
609 449 7	609	449	3188527	16	0	609	11	0	1 wives	1	7	0	1	1	1	1	2	1	1	1	1	1	1	2	2	0	1	1	1	1	subsist	1	1	1	1	1	3188527	2
610 74 4	610	74	2227614	16	0	610	10	0	1 wives	1	7	0	0	1	1	1	2	0	1	1	1	1	1	0	0	0	1	1	1	1	refuse	1	1	1	1	1	2227614	1
610 323 3	610	323	2227614	16	0	610	10	0	1 wives	1	7	0	0	1	1	1	2	0	1	1	1	1	1	0	0	0	1	1	1	1	subsist	1	1	1	1	1	2227614	1
612 122 5	612	122	627485	16	0	612	2	0	0 wives	1	10	0	1	0	1	1	2	1	1	0	1	0	0	0	0	0	0	0	1	0	0t work	0	0	0	0	1	.627485	2
612 468 2	612	468	627485	16	0	612	2	0	1 wives	1	10	0	1	0	1	0	1	1	1	1	1	1	1	0	0	0	1	1	1	1	subsist	1	1	1	1	1	.627485	2
617 53 3	617	53	1670431	16	0	617	6	0	1 wives	1	2	0	1	1	1	1	1	1	1	1	1	1	1	2	2	0	1	1	1	1	1t work	1	1	1	1	1	1670431	0
618 311 2	618	311	11891	16	0	618	20	0	0 wives	1	5	0	1	0	1	0	1	1	1	0	0	0	0	0	0	0	0	0	1	0	subsist	1	1	0	0	0	.011891	0
618 422 2	618	422	11891	16	0	618	20	0	0 wives	1	5	0	1	0	0	0	1	1	1	0	0	0	0	0	0	0	0	0	1	0	subsist	1	1	0	0	0	.011891	0
619 294 5	619	294	2785021	16	0	619	10	0	1 wives	1	7	0	1	0	1	1	2	1	1	1	1	1	1	1	1	0	1	1	1	1	subsist	1	1	1	1	1	2785021	2
620 335 4	620	335	34885	16	0	620	4	0	1 wives	1	1	0	1	1	1	1	2	0	1	1	1	1	1	0	0	0	1	1	1	1	1t work	1	1	1	1	1	.034885	0
621 222 4	621	222	86196	16	0	621	15	0	1	2	3	0	1	2	1	1	2	1	1	1	1	1	1	1	1	0	1	1	2	1	subsist	1	1	1	1	1	.086196	2
622 138 6	622	138	46703	16	0	622	22	0	1 wives	1	6	0	1	1	1	1	1	1	1	1	1	1	1	0	0	0	1	1	1	1	market-	1	1	1	1	1	.046703	1
622 355 3	622	355	46703	16	0	622	22	0	1 wives	1	6	0	1	1	1	1	2	1	1	1	1	1	1	0	0	0	1	1	1	1	market-	1	1	1	1	1	.046703	1
623 425 5	623	425	655548	16	0	623	2	0	1 wives	1	10	0	1	0	1	1	2	1	1	1	1	1	1	0	0	0	1	1	1	1	refuse	1	1	1	1	1	.655548	2
626 318 3	626	318	429878	16	0	626	23	1	1 wives	1	0	1	1	0	0	0	2	1	1	1	1	1	1	2	2	0	1	1	1	1	1t work	1	1	1	1	1	.429878	0
626 430 3	626	430	429878	16	0	626	23	1	1 wives	1	0	1	1	1	1	1	2	1	1	1	1	1	1	2	1	0	1	1	1	1	1t work	1	1	1	1	1	.429878	0
627 470 3	627	470	1758081	16	0	627	6	0	0 wives	1	2	0	1	0	1	1	1	1	1	0	0	0	0	1	2	0	0	0	1	0	0t work	0	0	0	0	1	1758081	2
628 127 3	628	127	1493211	16	0	628	6	0	1 wives	1	2	0	1	1	1	1	2	1	1	1	1	1	1	0	0	0	1	1	1	1	1t work	1	1	1	1	1	1493211	0
632 354 7	632	354	199589	16	0	632	4	0	1 wives	1	1	0	0	1	1	1	2	0	1	1	1	1	1	0	0	0	1	1	1	1	market-	1	1	1	1	1	.199589	0
634 78 5	634	78	1005556	16	0	634	17	0	1 wives	1	8	0	1	2	1	1	2	1	1	1	1	1	1	2	2	0	1	1	1	1	sales w	1	1	1	1	1	1005556	0
634 123 6	634	123	1005556	16	0	634	17	0	1 wives	1	8	0	1	2	1	1	2	0	1	1	1	1	1	1	1	0	1	1	1	1	market-	1	1	1	1	1	1005556	0
636 244 4	636	244	580280	16	0	636	2	0	1 wives	1	10	0	1	0	1	1	2	1	1	1	1	1	1	0	0	0	1	1	1	1	1t work	1	1	1	1	1	.58028	2
636 366 5	636	366	580280	16	0	636	2	0	0 wives	1	10	0	1	0	0	1	2	1	1	0	0	0	0	0	0	0	0	0	1	0	refuse	1	1	0	0	1	.58028	2
636 457 2	636	457	580280	16	0	636	2	0	1 wives	1	10	0	1	0	0	0	2	1	1	1	1	1	1	0	0	0	1	1	1	1	refuse	1	1	1	1	1	.58028	2
637 40 3	637	40	1840875	16	0	637	7	0	0 wives	1	2	0	1	0	0	1	2	1	1	1	0	0	0	2	2	0	0	0	1	0	0t work	0	0	0	0	1	1840875	2
637 98 6	637	98	1840875	16	0	637	7	0	0 wives	1	2	0	1	0	1	1	2	1	1	1	1	0	0	2	2	0	0	0	1	0	0t work	0	0	0	0	1	1840875	2
637 177 8	637	177	1840875	16	0	637	7	0	0 wives	1	2	0	1	0	1	1	0	1	1	1	1	0	0	2	2	0	0	0	1	0	subsist	1	1	0	0	1	1840875	2
637 179 2	637	179	1840875	16	0	637	7	0	1 wives	1	2	0	1	0	0	0	2	1	1	1	1	1	1	2	2	0	1	1	1	1	subsist	1	1	1	1	1	1840875	2
638 452 3	638	452	1289001	16	0	638	6	0	1 wives	1	2	0	1	0	0	1	2	0	1	1	1	1	1	0	0	0	1	1	1	1	1t work	1	1	1	1	1	1289001	2
639 477 3	639	477	450213	16	0	639	23	1	0 wives	1	0	1	1	1	0	0	1	1	1	1	1	1	1	2	2	0	0	0	1	0	0t work	0	0	0	0	0	.450213	0
640 444 2	640	444	2723316	16	0	640	5	1	0 wives	1	2	1	1	0	0	0	1	1	1	1	1	0	0	2	0	0	0	0	1	0	0t work	0	0	1	0	0	2723316	0
641 118 3	641	118	473873	16	0	641	13	0	1 wives	1	9	0	1	1	1	0	1	1	1	1	1	1	1	0	0	0	1	1	1	1	1t work	1	1	1	1	1	.473873	0
641 286 9	641	286	473873	16	0	641	13	0	1 wives	1	9	0	1	1	1	1	2	1	1	1	1	1	1	2	2	0	1	1	1	1	1t work	1	1	1	1	1	.473873	0
642 80 3	642	80	102972	16	0	642	25	0	0 wives	1	4	0	1	1	1	0	1	1	1	1	0	0	0	0	0	0	0	0	1	0	subsist	1	1	0	1	0	.102972	1
642 477 4	642	477	102972	16	0	642	25	0	0 wives	1	4	0	1	1	1	1	2	1	1	0	0	0	0	0	0	0	0	0	1	0	0t work	0	0	0	0	0	.102972	0
645 97 4	645	97	665716	16	0	645	23	1	1 wives	1	0	1	1	0	0	0	1	1	1	1	1	1	1	2	1	0	1	1	1	1	street	1	1	1	1	1	.665716	2
5 43 3	5	43	68002	17	0	5	24	1	0 wives	1	4	1	1	1	0	0	1	1	1	1	1	1	0	2	1	0	0	0	1	0	0t work	0	0	0	0	0	.068002	0
5 99 3	5	99	68002	17	0	5	24	1	0 wives	1	4	1	1	1	0	0	1	1	1	1	1	1	1	2	1	0	0	0	1	0	0t work	0	0	0	0	0	.068002	0
7 4 4	7	4	418986	17	0	7	13	0	1 wives	1	9	0	0	1	1	1	2	0	1	1	1	1	1	0	0	0	1	1	1	1	market-	1	1	1	1	1	.418986	0
9 60 4	9	60	275688	17	0	9	13	0	1 wives	1	9	0	1	1	0	1	2	1	1	1	1	1	1	0	0	0	1	1	1	1	laboure	1	1	1	1	1	.275688	0
10 422 3	10	422	1864433	17	0	10	6	0	1 wives	1	2	0	1	1	1	1	1	1	1	1	1	1	1	1	2	0	1	1	1	1	1t work	1	1	1	1	1	1864433	3
10 423 3	10	423	1864433	17	0	10	6	0	1 wives	1	2	0	0	0	1	1	1	0	1	1	1	1	1	1	2	0	1	1	1	1	subsist	1	1	1	1	1	1864433	2
10 476 3	10	476	1864433	17	0	10	6	0	0 wives	1	2	0	1	1	0	1	2	1	1	1	1	0	0	1	1	0	0	0	1	0	0t work	0	0	0	0	0	1864433	0
12 208 2	12	208	1842758	17	0	12	17	0	1 wives	1	8	0	0	2	0	0	2	0	1	1	1	1	1	0	0	0	1	1	1	1	subsist	1	1	1	1	1	1842758	3
18 64 5	18	64	988140	17	0	18	5	1	0 wives	1	2	1	1	0	0	1	0	1	1	1	1	1	1	2	0	0	0	0	1	0	0t work	0	0	0	0	1	.98814	2
18 144 3	18	144	988140	17	0	18	5	1	1 wives	1	2	1	1	1	0	0	1	1	1	1	1	1	1	2	1	0	1	1	1	1	1t work	1	1	1	1	1	.98814	1
18 258 3	18	258	988140	17	0	18	5	1	0 wives	1	2	1	1	0	0	0	1	1	1	0	1	0	0	2	2	0	0	0	1	0	0t work	0	0	0	0	1	.98814	2
19 285 4	19	285	406592	17	0	19	23	1	0 wives	1	0	1	1	0	1	0	1	1	1	1	1	1	1	2	2	0	0	0	1	0	0t work	0	0	0	0	0	.406592	0
20 44 3	20	44	1575429	17	0	20	18	0	1 wives	1	8	0	1	2	1	1	2	0	1	1	1	1	1	1	2	0	1	1	1	1	subsist	1	1	1	1	1	1575429	0
21 365 3	21	365	1890944	17	0	21	11	0	1 wives	1	7	0	1	2	1	1	2	0	1	1	1	1	1	0	0	0	1	1	1	1	subsist	1	1	1	1	1	1890944	0
23 80 3	23	80	2075828	17	0	23	9	0	0 wives	1	7	0	1	2	1	1	1	1	1	1	1	0	0	2	2	0	0	0	1	0	subsist	1	1	0	0	0	2075828	0
23 116 4	23	116	2075828	17	0	23	9	0	1	2	7	0	1	2	1	1	2	1	1	1	0	0	0	2	2	1	0	0	2	1	subsist	1	1	1	0	0	2075828	0
25 323 2	25	323	112182	17	0	25	24	1	0 wives	1	4	1	1	1	0	1	0	1	1	1	1	1	1	2	0	0	0	0	1	0	laboure	1	1	0	0	0	.112182	0
26 217 3	26	217	2777732	17	0	26	11	0	0 wives	1	7	0	1	1	1	1	2	1	1	1	0	1	1	2	2	0	0	0	1	0	subsist	1	1	0	0	0	2777732	0
26 273 2	26	273	2777732	17	0	26	11	0	1 wives	1	7	0	1	1	1	0	1	1	1	1	1	1	1	0	0	0	1	1	1	1	subsist	1	1	1	1	1	2777732	0
26 355 6	26	355	2777732	17	0	26	11	0	1 wives	1	7	0	1	1	1	1	2	1	1	1	1	1	1	1	2	0	1	1	1	1	subsist	1	1	1	1	1	2777732	0
27 283 5	27	283	60084	17	0	27	24	1	0 wives	1	4	1	1	1	1	0	2	1	1	1	1	0	0	2	2	0	0	0	1	0	0t work	0	0	0	1	0	.060084	1
30 360 3	30	360	65681	17	0	30	25	0	0 wives	1	4	0	1	1	0	1	2	1	1	1	0	0	0	0	0	0	0	0	1	0	0t work	0	0	0	1	0	.065681	1
32 478 3	32	478	1881126	17	0	32	17	0	1 wives	1	8	0	1	2	0	1	2	0	1	1	1	1	1	2	2	0	1	1	1	1	1t work	1	1	1	1	1	1881126	0
33 264 3	33	264	225473	17	0	33	13	0	1 wives	1	9	0	0	1	1	1	1	0	1	1	1	1	1	0	0	0	1	1	1	1	subsist	1	1	1	1	1	.225473	0
34 170 3	34	170	1424204	17	0	34	17	0	1 wives	1	8	0	0	2	0	1	2	0	1	1	1	1	1	0	0	0	1	1	1	1	subsist	1	1	1	1	1	1424204	0
34 301 3	34	301	1424204	17	0	34	17	0	1 wives	1	8	0	1	2	1	0	1	0	1	1	1	1	1	2	2	0	1	1	1	1	market-	1	1	1	1	1	1424204	0
36 26 2	36	26	90606	17	0	36	15	0	1 wives	1	3	0	1	0	1	0	1	1	1	1	1	1	1	0	0	0	1	1	1	1	1t work	1	1	1	1	1	.090606	0
36 165 3	36	165	90606	17	0	36	15	0	1	2	3	0	1	0	1	1	1	1	1	1	1	1	1	0	0	0	1	1	2	1	1t work	1	1	1	1	1	.090606	0
36 204 2	36	204	90606	17	0	36	15	0	1 wives	1	3	0	1	2	0	0	1	1	1	1	1	1	1	0	0	0	1	1	1	1	market-	1	1	1	1	1	.090606	0
38 30 10	38	30	1689642	17	0	38	6	0	1 wives	1	2	0	1	0	1	1	1	1	1	1	1	1	1	0	0	0	1	1	1	1	subsist	1	1	1	1	1	1689642	2
38 249 3	38	249	1689642	17	0	38	6	0	0 wives	1	2	0	1	0	1	1	2	1	1	0	1	0	0	0	0	0	0	0	1	0	subsist	1	1	0	0	1	1689642	2
38 249 4	38	249	1689642	17	0	38	6	0	1 wives	1	2	0	1	0	1	1	2	1	1	1	1	1	1	0	0	0	1	1	1	1	subsist	1	1	1	1	1	1689642	2
38 253 3	38	253	1689642	17	0	38	6	0	1 wives	1	2	0	1	0	1	1	2	1	1	1	1	1	1	0	0	0	1	1	1	1	subsist	1	1	1	1	1	1689642	2
40 212 10	40	212	2328001	17	0	40	10	0	0 wives	1	7	0	1	0	1	1	1	1	1	1	1	0	0	2	2	0	0	0	1	0	subsist	1	1	0	0	0	2328001	0
40 280 5	40	280	2328001	17	0	40	10	0	1 wives	1	7	0	1	0	1	1	2	1	1	1	1	1	1	2	2	0	1	1	1	1	subsist	1	1	1	1	1	2328001	2
41 211 2	41	211	1546761	17	0	41	17	0	1 wives	1	8	0	1	2	0	0	2	0	1	1	1	1	1	2	2	0	1	1	1	1	subsist	1	1	1	1	1	1546761	0
44 223 4	44	223	48039	17	0	44	21	1	1 wives	1	6	1	1	1	0	0	2	1	1	1	1	1	1	2	2	0	1	1	1	1	1t work	1	1	1	1	1	.048039	1
44 292 5	44	292	48039	17	0	44	21	1	0 wives	1	6	1	1	1	1	1	2	1	1	1	1	1	1	2	2	0	0	0	1	0	0t work	0	0	0	0	0	.048039	0
44 434 4	44	434	48039	17	0	44	21	1	1 wives	1	6	1	1	1	1	0	1	1	1	1	1	1	1	2	2	0	1	1	1	1	1t work	1	1	1	1	1	.048039	0
47 85 4	47	85	56120	17	0	47	19	1	0 wives	1	5	1	1	1	1	1	2	1	1	1	1	1	1	2	2	0	0	0	1	0	0t work	0	0	0	0	0	.05612	0
48 351 2	48	351	118124	17	0	48	13	0	1 wives	1	9	0	0	1	1	0	2	0	1	1	1	1	1	0	0	0	1	1	1	1	subsist	1	1	1	1	1	.118124	0
48 378 1	48	378	118124	17	0	48	13	0	1 wives	1	9	0	1	1	0	1	0	1	1	1	1	1	1	0	0	0	1	1	1	1	1t work	1	1	1	1	1	.118124	0
48 433 3	48	433	118124	17	0	48	13	0	1 wives	1	9	0	0	1	1	0	1	0	1	1	1	1	1	1	2	0	1	1	1	1	1t work	1	1	1	1	1	.118124	0
48 433 6	48	433	118124	17	0	48	13	0	1 wives	1	9	0	0	1	1	0	1	0	1	1	1	1	1	1	2	0	1	1	1	1	1t work	1	1	1	1	1	.118124	0
49 52 5	49	52	152260	17	0	49	3	1	0 wives	1	1	1	1	0	0	1	1	1	1	1	1	1	1	2	1	0	0	0	1	0	agricul	1	1	0	0	0	.15226	0
50 412 5	50	412	1341887	17	0	50	18	0	1 wives	1	8	0	1	0	1	1	2	1	1	1	1	1	1	2	2	0	1	1	1	1	subsist	1	1	1	1	1	1341887	0
50 441 4	50	441	1341887	17	0	50	18	0	1 wives	1	8	0	1	0	1	1	2	1	1	1	1	1	1	2	2	0	1	1	1	1	subsist	1	1	1	1	1	1341887	2
53 363 3	53	363	1806921	17	0	53	16	1	1 wives	1	8	1	1	2	1	1	2	1	1	1	1	1	1	2	2	0	1	1	1	1	1t work	1	1	1	1	1	1806921	0
54 376 3	54	376	1438250	17	0	54	17	0	1 wives	1	8	0	1	1	0	1	1	1	1	1	1	1	1	0	1	0	1	1	1	1	agricul	1	1	1	1	1	143825	1
56 63 3	56	63	49569	17	0	56	21	1	0 wives	1	6	1	1	0	0	1	1	1	1	0	1	1	1	2	2	0	0	0	1	0	refuse	1	1	0	0	0	.049569	0
56 254 3	56	254	49569	17	0	56	21	1	1 wives	1	6	1	1	1	0	1	1	1	1	1	1	1	1	2	2	0	1	1	1	1	1t work	1	1	1	1	1	.049569	2
57 179 3	57	179	345855	17	0	57	12	1	0 wives	1	9	1	1	0	0	1	1	1	1	1	1	0	0	2	1	0	0	0	1	0	refuse	1	1	0	0	0	.345855	0
57 319 6	57	319	345855	17	0	57	12	1	1 wives	1	9	1	1	1	1	0	2	1	1	1	1	1	1	2	0	0	1	1	1	1	1t work	1	1	1	1	1	.345855	0
58 213 3	58	213	43507	17	0	58	21	1	1 wives	1	6	1	1	0	0	1	1	1	1	1	1	1	1	2	2	0	1	1	1	1	1t work	1	1	1	1	1	.043507	0
60 380 3	60	380	57166	17	0	60	21	1	0 wives	1	6	1	1	0	1	1	2	1	1	1	1	1	1	2	1	0	0	0	1	0	buildin	1	1	0	1	0	.057166	1
62 50 6	62	50	2473054	17	0	62	9	0	0 wives	1	7	0	1	1	1	1	1	1	1	1	1	0	0	2	2	0	0	0	1	0	subsist	1	1	0	1	0	2473054	1
64 191 3	64	191	176918	17	0	64	12	1	1 wives	1	9	1	1	1	1	1	1	1	1	1	1	1	1	2	2	0	1	1	1	1	1t work	1	1	1	1	1	.176918	0
65 42 3	65	42	135321	17	0	65	15	0	1 wives	1	3	0	1	2	0	1	1	0	1	1	1	1	1	1	2	0	1	1	1	1	agricul	1	1	1	1	1	.135321	0
65 381 2	65	381	135321	17	0	65	15	0	1 wives	1	3	0	1	2	0	1	0	1	1	1	1	1	1	2	2	0	1	1	1	1	sales w	1	1	1	1	1	.135321	2
65 472 3	65	472	135321	17	0	65	15	0	1 wives	1	3	0	1	2	0	1	2	1	1	1	1	1	1	1	2	0	1	1	1	1	drivers	1	1	1	1	1	.135321	0
66 42 3	66	42	2346821	17	0	66	7	0	1 wives	1	2	0	1	0	1	1	2	1	1	1	1	1	1	0	0	0	1	1	1	1	1t work	1	1	1	1	1	2346821	2
73 186 2	73	186	2095765	17	0	73	5	1	0 wives	1	2	1	1	1	0	0	1	1	1	1	1	1	1	2	1	0	0	0	1	0	sales w	1	1	0	0	1	2095765	2
74 10 2	74	10	70269	17	0	74	24	1	0 wives	1	4	1	1	0	0	1	0	1	1	1	0	0	0	2	1	0	0	0	1	0	0t work	0	0	0	0	1	.070269	2
74 331 4	74	331	70269	17	0	74	24	1	0 wives	1	4	1	1	0	1	1	1	1	1	1	1	1	1	2	2	0	0	0	1	0	0t work	0	0	0	0	0	.070269	0
76 115 4	76	115	1498097	17	0	76	18	0	0 wives	1	8	0	1	0	1	1	2	1	1	1	0	0	0	2	2	0	0	0	1	0	subsist	1	0	0	0	1	1498097	2
76 337 3	76	337	1498097	17	0	76	18	0	1 wives	1	8	0	1	0	1	1	2	1	1	1	1	1	1	1	2	0	1	1	1	1	subsist	1	1	1	1	1	1498097	2
77 18 3	77	18	106143	17	0	77	13	0	1 wives	1	9	0	0	1	1	1	2	0	1	1	1	1	1	0	0	0	1	1	1	1	market-	1	1	1	1	1	.106143	0
78 104 3	78	104	597025	17	0	78	2	0	0 wives	1	10	0	1	0	0	1	2	1	1	1	0	0	0	0	0	0	0	0	1	0	0t work	0	0	0	0	1	.597025	2
78 213 4	78	213	597025	17	0	78	2	0	0 wives	1	10	0	1	0	1	1	2	1	1	0	0	0	0	0	0	0	0	0	1	0	0t work	0	0	0	0	0	.597025	0
82 369 3	82	369	196443	17	0	82	13	0	1 wives	1	9	0	1	1	1	0	1	1	1	1	1	1	1	0	0	0	1	1	1	1	refuse	1	1	1	1	1	.196443	0
87 145 4	87	145	1585931	17	0	87	18	0	1 wives	1	8	0	1	2	1	1	2	0	1	1	1	1	1	0	1	0	1	1	1	1	subsist	1	1	1	1	1	1585931	0
88 436 1	88	436	243720	17	0	88	15	0	0 wives	1	3	0	1	2	1	1	0	1	1	0	0	0	0	0	1	0	0	0	1	0	subsist	1	1	1	0	0	.24372	0
89 122 3	89	122	619352	17	0	89	2	0	1 wives	1	10	0	1	0	1	0	1	1	1	1	1	1	1	0	0	0	1	1	1	1	subsist	1	1	1	1	1	.619352	2
89 354 4	89	354	619352	17	0	89	2	0	0 wives	1	10	0	1	0	1	1	1	1	1	1	1	0	0	0	0	0	0	0	1	0	refuse	1	1	0	0	1	.619352	2
91 193 4	91	193	450548	17	0	91	23	1	0 wives	1	0	1	1	0	0	1	2	1	1	1	1	1	0	2	2	0	0	0	1	0	street	1	1	0	0	0	.450548	0
91 335 2	91	335	450548	17	0	91	23	1	1 wives	1	0	1	1	0	0	0	2	1	1	1	1	1	1	2	2	0	1	1	1	1	1t work	1	1	1	1	1	.450548	0
94 139 2	94	139	676114	17	0	94	1	1	1 wives	1	10	1	1	0	0	0	1	1	1	1	1	1	1	2	1	0	1	1	1	1	refuse	1	1	1	1	1	.676114	2
94 388 3	94	388	676114	17	0	94	1	1	1 wives	1	10	1	1	2	0	0	1	1	1	1	1	1	1	2	2	0	1	1	1	1	refuse	1	1	1	1	1	.676114	0
97 413 2	97	413	583875	17	0	97	1	1	0 wives	1	10	1	1	0	0	0	2	1	1	1	1	1	1	2	0	0	0	0	1	0	0t work	0	0	0	0	0	.583875	0
98 413 3	98	413	506810	17	0	98	2	0	1 wives	1	10	0	1	0	1	1	2	1	1	1	1	1	1	0	0	0	1	1	1	1	refuse	1	1	1	1	1	.50681	2
100 144 4	100	144	512822	17	0	100	23	1	1 wives	1	0	1	1	0	1	1	2	1	1	1	1	1	1	2	2	0	1	1	1	1	1t work	1	1	1	1	1	.512822	0
102 424 3	102	424	62509	17	0	102	4	0	1 wives	1	1	0	0	1	0	0	2	0	1	1	1	1	1	0	0	0	1	1	1	1	1t work	1	1	1			.062509
103 53 3	103	53	425661	17	0	103	2	0	1 wives	1	10	0	1	0	1	1	2	1	1	1	1	1	1	0	0	0	1	1	1	1	1t work	1	1	1	1	1	.425661	2
103 260 4	103	260	425661	17	0	103	2	0	1 wives	1	10	0	1	0	1	1	2	1	1	1	1	1	1	0	0	0	1	1	1	1	refuse	1	1	1	1	1	.425661	2
105 158 3	105	158	25557	17	0	105	20	0	0 wives	1	5	0	1	3	1	1	1	1	1	1	1	0	0	0	0	0	0	0	1	0	subsist	1	1	1	0	1	.025557	2
107 115 3	107	115	395239	17	0	107	23	1	1 wives	1	0	1	1	0	0	0	2	1	1	1	1	1	1	2	2	0	1	1	1	1	1t work	1	1	1	1	1	.395239	2
107 237 7	107	237	395239	17	0	107	23	1	0 wives	1	0	1	1	1	1	0	2	1	1	1	1	1	1	2	2	0	0	0	1	0	market-	1	0	0	1	0	.395239	1
109 468 4	109	468	1831756	17	0	109	7	0	1 wives	1	2	0	1	0	1	1	1	1	1	1	1	1	1	2	2	0	1	1	1	1	subsist	1	1	1	1	1	1831756	2
110 220 2	110	220	652770	17	0	110	23	1	0 wives	1	0	1	1	0	0	0	1	1	1	1	1	1	1	2	2	0	0	0	1	0	0t work	0	0	0	0	1	.65277	2
112 112 3	112	112	529766	17	0	112	23	1	1 wives	1	0	1	1	0	0	1	2	1	1	1	1	1	1	2	2	0	1	1	1	1	1t work	1	1	1	1	1	.529766	2
113 240 4	113	240	1438363	17	0	113	18	0	0 wives	1	8	0	1	2	1	1	2	1	1	1	0	0	0	0	1	0	0	0	1	0	subsist	1	1	0	0	0	1438363	0
114 52 4	114	52	52246	17	0	114	19	1	1 wives	1	5	1	1	2	1	0	1	1	1	1	1	1	1	2	0	0	1	1	1	1	1t work	1	1	1	1	1	.052246	0
114 250 4	114	250	52246	17	0	114	19	1	0 wives	1	5	1	2	2	0	1	0	1	1	1	1	1	1	2	0	0	0	0	1	0	buildin	1	1	0	0	0	.052246	0
115 28 3	115	28	42550	17	0	115	22	0	1 wives	1	6	0	1	1	1	1	1	1	1	1	1	1	1	2	2	0	1	1	1	1	1t work	1	1	1	1	1	.04255	0
117 363 4	117	363	102501	17	0	117	4	0	1 wives	1	1	0	1	1	1	1	2	1	1	1	1	1	1	0	0	0	1	1	1	1	1t work	1	1	1	1	1	.102501	0
118 12 3	118	12	2743275	17	0	118	9	0	1 wives	1	7	0	1	3	0	1	2	1	1	1	1	1	1	2	2	0	1	1	1	1	subsist	1	1	1	1	1	2743275	0
121 6 3	121	6	1880474	17	0	121	7	0	0 wives	1	2	0	1	0	0	0	1	1	1	1	1	0	0	2	2	0	0	0	1	0	0t work	0	0	0	0	1	1880474	2
121 339 3	121	339	1880474	17	0	121	7	0	1 wives	1	2	0	1	0	0	1	2	1	1	1	1	1	1	2	2	0	1	1	1	1	1t work	1	1	1	1	1	1880474	2
122 239 3	122	239	2665893	17	0	122	10	0	1 wives	1	7	0	1	1	0	0	2	1	1	1	1	1	1	1	2	0	1	1	1	1	refuse	1	1	1	1	1	2665893	0
126 109 3	126	109	1869522	17	0	126	18	0	0 wives	1	8	0	1	2	1	1	2	1	1	1	1	0	0	2	2	0	0	0	1	0	refuse	1	1	0	0	0	1869522	0
129 164 3	129	164	502631	17	0	129	2	0	1 wives	1	10	0	1	0	1	0	2	1	1	1	1	1	1	2	2	0	1	1	1	1	1t work	1	1	1	1	1	.502631	2
131 403 4	131	403	2905182	17	0	131	11	0	0 wives	1	7	0	1	1	1	1	2	1	1	1	1	0	0	0	0	0	0	0	1	0	refuse	1	1	0	0	0	2905182	0
132 196 3	132	196	1741683	17	0	132	6	0	1 wives	1	2	0	1	0	1	1	2	1	1	1	1	1	1	1	2	0	1	1	1	1	subsist	1	1	1	1	1	1741683	2
137 56 3	137	56	79052	17	0	137	15	0	1 wives	1	3	0	1	0	1	0	2	1	1	1	1	1	1	2	2	0	1	1	1	1	agricul	1	1	1	1	1	.079052	2
139 235 3	139	235	2644651	17	0	139	11	0	0 wives	1	7	0	1	0	1	1	2	1	1	1	1	1	0	1	2	0	0	0	1	0	market-	1	1	0	0	0	2644651	0
144 124 2	144	124	352619	17	0	144	23	1	1 wives	1	0	1	1	1	0	1	0	1	1	1	1	1	1	2	2	0	1	1	1	1	sales w	1	1	1	1	1	.352619	0
144 483 6	144	483	352619	17	0	144	23	1	0 wives	1	0	1	1	0	1	0	2	1	1	1	1	1	1	2	2	0	0	0	1	0	0t work	0	0	0	0	0	.352619	0
144 483 7	144	483	352619	17	0	144	23	1	0 wives	1	0	1	2	0	1	0	2	1	1	0	1	1	1	2	2	0	0	0	1	0	electri	1	1	0	0	0	.352619	0
145 34 4	145	34	555121	17	0	145	23	1	0 wives	1	0	1	1	0	1	1	2	1	1	1	1	1	1	2	2	0	0	0	1	0	0t work	0	0	0	0	0	.555121	0
149 330 2	149	330	3681165	17	0	149	8	1	0 wives	1	7	1	1	1	0	0	1	1	1	1	1	1	1	2	2	0	0	0	1	0	agricul	1	0	0	0	0	3681165	0
150 14 5	150	14	100331	17	0	150	15	0	1 wives	1	3	0	1	0	0	1	2	0	1	1	1	1	1	0	0	0	1	1	1	1	subsist	1	1	1	1	1	.100331	0
152 400 3	152	400	2147302	17	0	152	6	0	1 wives	1	2	0	1	0	1	1	2	1	1	1	1	1	1	0	0	0	1	1	1	1	subsist	1	1	1	1	1	2147302	2
159 196 4	159	196	488677	17	0	159	23	1	0 wives	1	0	1	2	0	0	1	2	1	1	1	1	1	1	2	2	0	0	0	1	0	0t work	0	0	0	0	1	.488677	2
162 85 3	162	85	1464250	17	0	162	18	0	0 wives	1	8	0	1	2	1	1	1	1	1	0	0	0	0	1	2	0	0	0	1	0	subsist	1	1	0	0	0	146425	0
163 100 3	163	100	1898359	17	0	163	6	0	1 wives	1	2	0	0	1	0	1	2	0	1	1	1	1	1	0	1	0	1	1	0	1	subsist	1	1	1	1	1	1898359	3
163 244 3	163	244	1898359	17	0	163	6	0	0 wives	1	2	0	1	0	1	1	2	1	1	1	1	1	1	2	2	0	0	0	1	0	refuse	1	1	0	0	1	1898359	2
163 311 5	163	311	1898359	17	0	163	6	0	1 wives	1	2	0	1	1	1	1	2	1	1	1	1	1	1	2	2	0	1	1	1	1	market-	1	1	1	1	1	1898359	1
166 380 6	166	380	114037	17	0	166	25	0	0 wives	1	4	0	1	1	1	1	2	1	1	1	0	0	0	0	0	0	0	0	1	0	0t work	0	0	0	0	0	.114037	0
168 153 8	168	153	85361	17	0	168	19	1	0 wives	1	5	1	1	2	1	1	2	1	1	1	1	0	0	2	0	0	0	0	1	0	subsist	1	1	0	0	0	.085361	0
168 416 4	168	416	85361	17	0	168	19	1	1 wives	1	5	1	1	1	1	1	2	1	1	1	1	1	1	2	0	0	1	1	1	1	buildin	1	1	1	1	1	.085361	0
171 79 3	171	79	156602	17	0	171	12	1	1 wives	1	9	1	1	1	1	1	1	1	1	1	1	1	1	0	0	0	1	1	1	1	1t work	1	1	1	1	1	.156602	0
171 117 3	171	117	156602	17	0	171	12	1	1 wives	1	9	1	1	1	1	1	1	1	1	1	1	1	1	2	0	0	1	1	1	1	1t work	1	1	1	1	1	.156602	1
172 174 6	172	174	109476	17	0	172	4	0	1 wives	1	1	0	0	1	1	0	1	0	1	1	1	1	1	0	0	0	1	1	1	1	1t work	1	1	1	1	1	.109476	0
175 133 4	175	133	2359884	17	0	175	11	0	1 wives	1	7	0	1	0	1	1	2	1	1	1	1	1	1	2	2	0	1	1	1	1	1t work	1	1	1	1	1	2359884	2
178 233 2	178	233	35602	17	0	178	4	0	1 wives	1	1	0	0	1	0	0	1	0	1	1	1	1	1	0	0	0	1	1	1	1	protect	1	1	1	1	1	.035602	0
180 247 5	180	247	1896175	17	0	180	18	0	1 wives	1	8	0	1	2	1	1	2	0	1	1	1	1	1	2	2	0	1	1	1	1	subsist	1	1	1	1	1	1896175	0
180 415 4	180	415	1896175	17	0	180	18	0	1 wives	1	8	0	1	2	0	1	2	1	1	1	1	1	1	2	2	0	1	1	1	1	subsist	1	1	1	1	1	1896175	0
184 235 3	184	235	143374	17	0	184	15	0	1 wives	1	3	0	1	0	1	1	1	0	1	1	1	1	1	0	0	0	1	1	1	1	subsist	1	1	1	1	1	.143374	2
187 122 2	187	122	239444	17	0	187	13	0	1 wives	1	9	0	1	1	0	1	0	1	1	1	1	1	1	0	0	0	1	1	1	1	1t work	1	1	1	1	1	.239444	0
187 213 4	187	213	239444	17	0	187	13	0	1 wives	1	9	0	1	1	1	1	2	1	1	1	1	1	1	0	0	0	1	1	1	1	1t work	1	1	1	1	1	.239444	0
187 223 2	187	223	239444	17	0	187	13	0	1 wives	1	9	0	1	1	0	0	2	1	1	1	1	1	1	0	0	0	1	1	1	1	1t work	1	1	1	1	1	.239444	0
188 10 3	188	10	635896	17	0	188	2	0	0 wives	1	10	0	1	0	1	1	1	1	1	1	1	0	0	1	2	0	0	0	1	0	0t work	0	0	0	0	0	.635896	0
188 424 3	188	424	635896	17	0	188	2	0	1 wives	1	10	0	0	0	0	1	2	0	1	1	1	1	1	1	1	0	1	1	1	1	refuse	1	1	1	1	1	.635896	2
190 92 5	190	92	102189	17	0	190	24	1	1 wives	1	4	1	1	0	1	1	2	1	1	1	1	1	1	2	2	0	1	1	1	1	1t work	1	1	1	1	1	.102189	2
191 449 7	191	449	57080	17	0	191	4	0	0 wives	1	1	0	1	1	1	0	0	1	1	1	1	1	1	0	0	0	0	0	1	0	0t work	0	0	1	0	0	.05708	0
192 21 3	192	21	168160	17	0	192	4	0	1 wives	1	1	0	1	1	1	1	1	1	1	1	1	1	1	0	0	0	1	1	1	1	agricul	1	1	1	1	1	.16816	0
192 194 3	192	194	168160	17	0	192	4	0	0 wives	1	1	0	1	1	0	1	2	1	1	1	1	0	0	0	0	0	0	0	1	0	refuse	1	1	0	0	1	.16816	2
197 8 3	197	8	38612	17	0	197	20	0	1 wives	1	5	0	1	1	0	1	2	1	1	1	1	1	1	2	2	0	1	1	1	1	market-	1	1	1	1	1	.038612	1
199 166 3	199	166	1609675	17	0	199	6	0	1 wives	1	2	0	0	0	1	1	2	0	1	1	1	1	1	0	1	0	1	1	1	1	subsist	1	1	1	1	1	1609675	2
201 366 7	201	366	1855093	17	0	201	7	0	1 wives	1	2	0	1	0	1	1	0	1	1	1	1	1	1	2	2	0	1	1	1	1	1t work	1	1	1	1	1	1855093	2
201 394 3	201	394	1855093	17	0	201	7	0	1 wives	1	2	0	0	0	0	1	2	0	1	1	1	1	1	2	2	0	1	1	1	1	market-	1	1	1	1	1	1855093	2
204 83 3	204	83	1007193	17	0	204	17	0	0 wives	1	8	0	1	0	1	1	2	1	1	1	1	0	0	2	2	0	0	0	1	0	refuse	1	1	0	0	1	1007193	2
204 126 3	204	126	1007193	17	0	204	17	0	0 wives	1	8	0	1	0	0	1	2	1	1	1	0	0	0	1	1	0	0	0	1	0	subsist	1	1	0	0	1	1007193	2
204 316 2	204	316	1007193	17	0	204	17	0	1 wives	1	8	0	1	0	1	0	1	1	1	1	1	1	1	1	2	0	1	1	1	1	subsist	1	1	1	1	1	1007193	2
206 95 3	206	95	1965487	17	0	206	7	0	0 wives	1	2	0	1	0	1	1	2	1	1	1	0	0	0	2	2	0	0	0	1	0	0t work	0	0	0	0	1	1965487	2
208 84 4	208	84	307788	17	0	208	13	0	1 wives	1	9	0	0	1	1	1	2	0	1	1	1	1	1	0	0	0	1	1	1	1	subsist	1	1	1	1	1	.307788	0
209 395 3	209	395	151835	17	0	209	15	0	0 wives	1	3	0	1	1	1	1	2	1	1	0	0	0	0	0	0	0	0	0	1	0	subsist	1	1	0	0	0	.151835	0
212 476 1	212	476	55493	17	0	212	22	0	1	2	6	0	1	1	0	1	0	1	1	1	1	1	1	0	0	1	1	1	2	1	subsist	1	1	1	1	1	.055493	1
215 318 3	215	318	1338493	17	0	215	17	0	1 wives	1	8	0	1	2	0	1	2	0	1	1	1	1	1	1	1	0	1	1	1	1	subsist	1	1	1	1	1	1338493	0
215 360 4	215	360	1338493	17	0	215	17	0	1 wives	1	8	0	1	2	0	1	2	1	1	1	1	1	1	0	0	0	1	1	1	1	1t work	1	1	1	1	1	1338493	0
216 16 4	216	16	809016	17	0	216	17	0	1 wives	1	8	0	1	2	1	1	1	1	1	1	1	1	1	2	2	0	1	1	1	1	1t work	1	1	1	1	1	.809016	0
216 83 3	216	83	809016	17	0	216	17	0	1 wives	1	8	0	1	2	0	1	2	0	1	1	1	1	1	0	0	0	1	1	1	1	sales w	1	1	1	1	1	.809016	0
216 361 3	216	361	809016	17	0	216	17	0	0 wives	1	8	0	1	2	0	1	2	1	1	1	1	1	1	2	2	0	0	0	1	0	refuse	1	1	0	0	1	.809016	2
217 378 2	217	378	1558188	17	0	217	17	0	0 wives	1	8	0	1	0	1	0	1	1	1	1	1	0	0	2	2	0	0	0	1	0	market-	1	1	0	0	1	1558188	2
218 367 4	218	367	1936268	17	0	218	7	0	1 wives	1	2	0	1	0	1	1	1	1	1	1	1	1	1	2	2	0	1	1	1	1	market-	1	1	1	1	1	1936268	2
218 443 5	218	443	1936268	17	0	218	7	0	1 wives	1	2	0	1	0	0	0	2	1	1	1	1	1	1	2	2	0	1	1	1	1	market-	1	1	1	1	1	1936268	2
223 61 3	223	61	1392845	17	0	223	18	0	1 wives	1	8	0	1	1	0	0	2	1	1	1	1	1	1	2	2	0	1	1	1	1	buildin	1	1	1	1	1	1392845	1
226 19 4	226	19	510254	17	0	226	1	1	0 wives	1	10	1	1	0	1	1	2	1	1	1	1	0	0	2	0	0	0	0	1	0	metal,	1	1	0	0	1	.510254	2
229 364 2	229	364	1978889	17	0	229	7	0	1 wives	1	2	0	1	0	0	0	2	1	1	1	1	1	1	2	2	0	1	1	1	1	sales w	1	1	1	1	1	1978889	2
230 443 3	230	443	239990	17	0	230	3	1	1 wives	1	1	1	1	0	0	1	1	1	1	1	1	1	1	2	0	0	1	1	1	1	food pr	1	1	1	1	1	.23999	2
232 278 4	232	278	1930639	17	0	232	17	0	1 wives	1	8	0	1	2	1	1	1	1	1	1	1	1	1	2	2	0	1	1	1	1	1t work	1	1	1	1	1	1930639	0
233 190 2	233	190	45888	17	0	233	20	0	1 wives	1	5	0	1	2	1	0	2	0	1	1	1	1	1	0	0	0	1	1	1	1	subsist	1	1	1	1	1	.045888	0
233 438 1	233	438	45888	17	0	233	20	0	1 wives	1	5	0	1	3	0	1	0	1	1	1	1	1	1	0	0	0	1	1	1	1	subsist	1	1	1	1	1	.045888	0
234 431 5	234	431	2206234	17	0	234	9	0	1 wives	1	7	0	1	2	1	1	2	0	1	1	1	1	1	2	2	0	1	1	1	1	subsist	1	1	1	1	1	2206234	0
239 21 3	239	21	335642	17	0	239	13	0	1 wives	1	9	0	1	1	1	1	1	1	1	1	1	1	1	0	0	0	1	1	1	1	1t work	1	1	1	1	1	.335642	0
239 146 3	239	146	335642	17	0	239	13	0	1 wives	1	9	0	1	1	1	1	2	1	1	1	1	1	1	0	0	0	1	1	1	1	1t work	1	1	1	1	1	.335642	0
243 281 6	243	281	37842	17	0	243	20	0	0 wives	1	5	0	1	2	1	1	2	1	1	1	0	0	0	1	1	0	0	0	1	0	refuse	1	1	0	0	0	.037842	0
243 360 10	243	360	37842	17	0	243	20	0	1 wives	1	5	0	1	2	1	1	1	0	1	1	1	1	1	2	2	0	1	1	1	1	refuse	1	1	1	1	1	.037842	0
247 126 3	247	126	543418	17	0	247	23	1	0 wives	1	0	1	1	1	0	1	2	1	1	1	1	1	1	2	2	0	1	0	1	0	0t work	0	0	0	0	1	.543418	2
248 389 4	248	389	2564994	17	0	248	11	0	1 wives	1	7	0	1	2	1	1	0	1	1	1	1	1	1	2	2	0	1	1	1	1	subsist	1	1	1	1	1	2564994	0
251 279 3	251	279	236506	17	0	251	13	0	1 wives	1	9	0	0	1	1	1	2	0	1	1	1	1	1	0	0	0	1	1	1	1	1t work	1	1	1	1	1	.236506	0
252 449 6	252	449	679851	17	0	252	23	1	0 wives	1	0	1	1	0	1	1	2	1	1	1	1	1	1	2	2	0	0	0	1	0	sales w	1	0	0	0	1	.679851	2
253 357 4	253	357	1186365	17	0	253	2	0	1 wives	1	10	0	0	0	0	1	0	0	1	1	1	1	1	0	0	0	1	1	1	1	refuse	1	1	1	1	1	1186365	2
254 35 6	254	35	1725069	17	0	254	7	0	1 wives	1	2	0	1	1	1	1	2	0	1	1	1	1	1	1	1	0	1	1	1	1	subsist	1	1	1	1	1	1725069	0
254 69 3	254	69	1725069	17	0	254	7	0	1 wives	1	2	0	1	1	1	1	2	1	1	1	1	1	1	1	1	0	1	1	1	1	subsist	1	1	1	1	1	1725069	0
254 99 4	254	99	1725069	17	0	254	7	0	1 wives	1	2	0	1	1	0	1	2	0	1	1	1	1	1	2	2	0	1	1	1	1	subsist	1	1	1	1	1	1725069	0
254 372 4	254	372	1725069	17	0	254	7	0	1 wives	1	2	0	1	1	1	1	1	0	1	1	1	1	1	0	0	0	1	1	1	1	buildin	1	1	1	1	1	1725069	1
255 202 3	255	202	529414	17	0	255	2	0	0 wives	1	10	0	1	0	0	1	2	1	1	1	0	0	0	0	0	0	0	0	1	0	refuse	1	1	0	0	1	.529414	2
255 359 3	255	359	529414	17	0	255	2	0	0 wives	1	10	0	1	0	0	0	2	1	1	1	0	0	0	0	0	0	0	0	1	0	0t work	0	0	0	0	1	.529414	2
258 330 3	258	330	764602	17	0	258	2	0	0 wives	1	10	0	1	0	1	1	1	1	1	0	1	0	0	0	0	0	0	0	1	0	refuse	1	1	0	0	1	.764602	2
259 479 4	259	479	3205187	17	0	259	7	0	1 wives	1	2	0	1	0	1	1	2	1	1	1	1	1	1	1	2	0	1	1	1	1	subsist	1	1	1	1	1	3205187	0
263 202 4	263	202	124287	17	0	263	4	0	1 wives	1	1	0	1	1	1	1	2	1	1	1	1	1	1	0	0	0	1	1	1	1	market-	1	1	1	1	1	.124287	0
264 64 4	264	64	407089	17	0	264	23	1	1 wives	1	0	1	1	1	1	1	1	1	1	1	1	1	1	2	0	0	1	1	1	1	1t work	1	1	1	1	1	.407089	0
265 151 9	265	151	54112	17	0	265	20	0	1 wives	1	5	0	1	2	1	1	1	1	1	1	1	1	1	2	2	0	1	1	1	1	subsist	1	1	1	1	1	.054112	0
267 265 3	267	265	1973113	17	0	267	6	0	1 wives	1	2	0	0	1	1	1	2	0	1	1	1	1	1	0	0	0	1	1	1	1	subsist	1	1	1	1	1	1973113	0
267 462 3	267	462	1973113	17	0	267	6	0	1 wives	1	2	0	1	1	1	1	1	0	1	1	1	1	1	1	1	0	1	1	1	1	market-	1	1	1	1	1	1973113	0
271 471 2	271	471	1587958	17	0	271	18	0	1 wives	1	8	0	1	1	0	1	2	1	1	1	1	1	1	1	1	0	1	1	1	1	1t work	1	1	1	1	1	1587958	0
272 38 2	272	38	1541853	17	0	272	17	0	1 wives	1	8	0	1	1	0	0	1	1	1	1	1	1	1	2	2	0	1	1	1	1	1t work	1	1	1	1	1	1541853	0
275 23 4	275	23	133594	17	0	275	15	0	0 wives	1	3	0	1	1	1	0	1	1	1	0	0	0	0	2	2	0	0	0	1	0	food pr	1	1	1	0	0	.133594	0
277 115 3	277	115	481560	17	0	277	12	1	1 wives	1	9	1	1	1	0	1	2	1	1	1	1	1	1	2	0	0	1	1	1	1	1t work	1	1	1	1	1	.48156	0
277 279 3	277	279	481560	17	0	277	12	1	1 wives	1	9	1	1	1	1	1	2	1	1	1	1	1	1	2	0	0	1	1	1	1	1t work	1	1	1	1	1	.48156	0
277 460 10	277	460	481560	17	0	277	12	1	1 wives	1	9	1	1	1	1	0	1	1	1	1	1	1	1	2	1	0	1	1	1	1	1t work	1	1	1	1	1	.48156	0
278 284 1	278	284	290940	17	0	278	13	0	1 wives	1	9	0	1	1	0	1	0	0	1	1	1	1	1	0	0	0	1	1	1	1	1t work	1	1	1	1	1	.29094	0
278 462 3	278	462	290940	17	0	278	13	0	1 wives	1	9	0	0	1	1	1	2	0	1	1	1	1	1	0	0	0	1	1	1	1	1t work	1	1	1	1	1	.29094	0
279 222 2	279	222	1569067	17	0	279	6	0	1 wives	1	2	0	0	0	0	0	1	1	1	1	1	1	1	0	0	0	1	1	1	1	market-	1	1	1	1	1	1569067	2
279 330 3	279	330	1569067	17	0	279	6	0	1 wives	1	2	0	1	0	0	1	2	0	1	1	1	1	1	0	0	0	1	1	1	1	subsist	1	1	1	1	1	1569067	2
280 62 3	280	62	2077768	17	0	280	9	0	0 wives	1	7	0	1	2	1	1	1	1	1	1	1	0	0	1	1	0	0	0	1	0	refuse	1	1	0	0	0	2077768	0
280 258 3	280	258	2077768	17	0	280	9	0	0 wives	1	7	0	1	2	1	1	1	1	1	1	1	0	0	2	2	0	0	0	1	0	refuse	1	1	0	0	0	2077768	0
281 105 2	281	105	92854	17	0	281	25	0	1 wives	1	4	0	1	1	0	0	2	1	1	1	1	1	1	0	0	0	1	1	1	1	1t work	1	1	1	1	1	.092854	1
282 191 3	282	191	202388	17	0	282	24	1	1 wives	1	4	1	1	0	0	1	1	1	1	1	1	1	1	2	1	0	1	1	1	1	1t work	1	1	1	1	1	.202388	0
286 200 2	286	200	2521903	17	0	286	8	1	1 wives	1	7	1	1	1	0	0	1	1	1	1	1	1	1	2	0	0	1	1	1	1	sales w	1	1	1	1	1	2521903	0
288 98 2	288	98	38207	17	0	288	22	0	1 wives	1	6	0	0	1	1	0	2	0	1	1	1	1	1	1	2	0	1	1	1	1	market-	1	1	1	1	1	.038207	1
290 29 2	290	29	2621436	17	0	290	8	1	1 wives	1	7	1	1	0	0	0	2	1	1	1	1	1	1	2	2	0	1	1	1	1	1t work	1	1	1	1	1	2621436	0
290 68 2	290	68	2621436	17	0	290	8	1	1 wives	1	7	1	1	0	0	0	1	1	1	1	1	1	1	2	2	0	1	1	1	1	1t work	1	1	1	1	1	2621436	0
295 113 4	295	113	1312048	17	0	295	7	0	1 wives	1	2	0	1	0	1	1	2	1	1	1	1	1	1	0	0	0	1	1	1	1	market-	1	1	1	1	1	1312048	2
296 129 3	296	129	1801792	17	0	296	2	0	1 wives	1	10	0	1	0	0	0	1	0	1	1	1	1	1	1	1	0	1	1	1	1	custome	1	1	1	1	1	1801792	2
299 257 2	299	257	50751	17	0	299	20	0	0 wives	1	5	0	1	0	0	0	1	1	1	1	1	1	1	1	1	0	0	0	1	0	0t work	0	0	0	1	1	.050751	3
300 25 3	300	25	574976	17	0	300	2	0	1 wives	1	10	0	1	0	0	0	2	1	1	1	1	1	1	0	0	0	1	1	1	1	subsist	1	1	1	1	1	.574976	2
301 128 3	301	128	249563	17	0	301	13	0	1 wives	1	9	0	0	1	0	1	2	0	1	1	1	1	1	0	0	0	1	1	1	1	1t work	1	1	1	1	1	.249563	0
306 140 5	306	140	1476161	17	0	306	18	0	1 wives	1	8	0	1	2	1	1	2	1	1	1	1	1	1	2	2	0	1	1	1	1	subsist	1	1	1	1	1	1476161	0
306 475 1	306	475	1476161	17	0	306	18	0	1 wives	1	8	0	1	2	0	1	0	0	1	1	1	1	1	1	1	0	1	1	1	1	subsist	1	1	1	1	1	1476161	0
309 77 1	309	77	54755	17	0	309	19	1	1 wives	1	5	1	1	2	0	1	0	1	1	1	1	1	1	2	0	0	1	1	1	1	sales w	1	1	1	1	1	.054755	0
309 437 3	309	437	54755	17	0	309	19	1	1 wives	1	5	1	1	0	0	1	0	0	1	1	1	1	1	2	0	0	1	1	1	1	sales w	1	1	1	1	1	.054755	0
311 317 3	311	317	72490	17	0	311	25	0	1 wives	1	4	0	1	1	1	1	1	1	1	1	1	1	1	0	0	0	1	1	1	1	1t work	1	1	1	1	1	.07249	1
313 6 3	313	6	1490920	17	0	313	17	0	1 wives	1	8	0	1	2	0	1	2	0	1	1	1	1	1	0	0	0	1	1	1	1	1t work	1	1	1	1	1	149092	0
313 101 3	313	101	1490920	17	0	313	17	0	1 wives	1	8	0	1	2	0	1	0	1	1	1	1	1	1	0	1	0	1	1	1	1	subsist	1	1	1	1	1	149092	0
315 283 3	315	283	26975	17	0	315	20	0	1 wives	1	5	0	1	2	1	1	1	0	1	1	1	1	1	0	0	0	1	1	1	1	1t work	1	1	1	1	1	.026975	0
316 284 3	316	284	2349729	17	0	316	11	0	1 wives	1	7	0	1	2	0	1	2	0	1	1	1	1	1	0	0	0	1	1	1	1	subsist	1	1	1	1	1	2349729	0
318 8 8	318	8	128342	17	0	318	13	0	1 wives	1	9	0	2	1	1	1	0	1	1	1	1	1	1	0	0	0	1	1	1	1	health	1	1	1	1	1	.128342	0
318 401 4	318	401	128342	17	0	318	13	0	1 wives	1	9	0	1	1	1	0	1	1	1	1	1	1	1	0	0	0	1	1	1	1	1t work	1	1	1	1	1	.128342	0
320 206 5	320	206	143606	17	0	320	15	0	1 wives	1	3	0	1	0	1	1	0	1	1	1	1	1	1	0	0	0	1	1	1	1	1t work	1	1	1	1	1	.143606	0
320 360 4	320	360	143606	17	0	320	15	0	1 wives	1	3	0	1	2	0	1	2	1	1	1	1	1	1	0	1	0	1	1	1	1	1t work	1	1	1	1	1	.143606	0
321 128 3	321	128	68896	17	0	321	21	1	0 wives	1	6	1	1	1	0	1	2	1	1	0	1	1	1	2	2	0	0	0	1	0	0t work	0	0	1	0	0	.068896	0
323 167 7	323	167	137260	17	0	323	13	0	1 wives	1	9	0	1	1	1	1	2	1	1	1	1	1	1	0	0	0	1	1	1	1	1t work	1	1	1	1	1	.13726	0
326 280 1	326	280	37554	17	0	326	20	0	0 wives	1	5	0	1	2	0	1	0	1	1	1	1	0	0	0	0	0	0	0	1	0	0t work	0	0	1	0	0	.037554	0
329 450 3	329	450	31994	17	0	329	22	0	1 wives	1	6	0	1	1	1	1	2	1	1	1	1	1	1	2	2	0	1	1	1	1	1t work	1	1	1	1	1	.031994	1
331 211 4	331	211	1732199	17	0	331	17	0	1 wives	1	8	0	1	2	0	0	2	0	1	1	1	1	1	1	2	0	1	1	1	1	agricul	1	1	1	1	1	1732199	0
331 221 4	331	221	1732199	17	0	331	17	0	1 wives	1	8	0	1	3	1	1	2	0	1	1	1	1	1	2	2	0	1	1	1	1	subsist	1	1	1	1	1	1732199	0
332 216 5	332	216	192234	17	0	332	3	1	0 wives	1	1	1	1	1	1	1	2	1	1	0	1	1	1	2	0	0	0	0	1	0	0t work	0	0	0	0	0	.192234	0
337 136 4	337	136	1987981	17	0	337	18	0	1 wives	1	8	0	1	0	1	0	2	0	1	1	1	1	1	1	2	0	1	1	1	1	subsist	1	1	1	1	1	1987981	0
339 313 2	339	313	525067	17	0	339	23	1	0 wives	1	0	1	1	1	0	1	1	1	1	1	1	1	1	2	0	0	0	0	1	0	0t work	0	0	0	0	0	.525067	0
339 376 3	339	376	525067	17	0	339	23	1	0 wives	1	0	1	1	1	1	1	1	1	1	1	1	1	1	2	2	0	0	0	1	0	0t work	0	0	0	0	0	.525067	0
340 100 3	340	100	932263	17	0	340	2	0	1 wives	1	10	0	1	0	1	1	2	1	1	1	1	1	1	0	1	0	1	1	1	1	agricul	1	1	1	1	1	.932263	2
341 226 4	341	226	568065	17	0	341	2	0	1 wives	1	10	0	1	0	0	1	2	1	1	1	1	1	1	1	1	0	1	1	1	1	1t work	1	1	1	1	1	.568065	2
341 319 4	341	319	568065	17	0	341	2	0	1 wives	1	10	0	1	0	0	1	2	1	1	1	1	1	1	1	2	0	1	1	1	1	refuse	1	1	1	1	1	.568065	2
343 288 2	343	288	38992	17	0	343	20	0	1 wives	1	5	0	0	0	0	1	1	0	1	1	1	1	1	0	0	0	1	1	1	1	subsist	1	1	1	1	1	.038992	0
345 350 2	345	350	1378685	17	0	345	6	0	0 wives	1	2	0	1	0	0	0	1	1	1	1	1	0	0	2	2	0	0	0	1	0	agricul	1	0	0	1	1	1378685	3
345 465 4	345	465	1378685	17	0	345	6	0	1 wives	1	2	0	1	1	1	1	2	1	1	1	1	1	1	2	2	0	1	1	1	1	subsist	1	1	1	1	1	1378685	1
346 454 3	346	454	17736	17	0	346	20	0	1 wives	1	5	0	1	2	1	1	2	0	1	1	1	1	1	0	0	0	1	1	1	1	subsist	1	1	1	1	1	.017736	0
347 245 5	347	245	1556960	17	0	347	18	0	0 wives	1	8	0	1	2	1	1	0	1	1	1	1	0	0	1	2	0	0	0	1	0	agricul	1	1	0	0	0	155696	0
350 375 3	350	375	1809300	17	0	350	7	0	1 wives	1	2	0	1	0	0	1	1	1	1	1	1	1	1	0	0	0	1	1	1	1	subsist	1	1	1	1	1	18093	2
350 422 4	350	422	1809300	17	0	350	7	0	1 wives	1	2	0	1	0	0	1	2	1	1	1	1	1	1	2	2	0	1	1	1	1	subsist	1	1	1	1	1	18093	2
351 1 3	351	1	614772	17	0	351	2	0	1 wives	1	10	0	1	0	1	1	2	1	1	1	1	1	1	0	0	0	1	1	1	1	subsist	1	1	1	1	1	.614772	0
352 282 4	352	282	68002	17	0	352	24	1	1 wives	1	4	1	1	1	0	1	0	1	1	1	1	1	1	2	0	0	1	1	1	1	laboure	1	1	1	1	1	.068002	0
352 318 5	352	318	68002	17	0	352	24	1	1 wives	1	4	1	1	1	1	0	2	1	1	1	1	1	1	2	2	0	1	1	1	1	sales w	1	1	1	1	1	.068002	0
355 413 4	355	413	641724	17	0	355	2	0	1 wives	1	10	0	1	0	0	1	2	1	1	1	1	1	1	0	1	0	1	1	1	1	subsist	1	1	1	1	1	.641724	2
358 270 4	358	270	96097	17	0	358	12	1	1 wives	1	9	1	1	1	1	1	2	1	1	1	1	1	1	0	0	0	1	1	1	1	1t work	1	1	1	1	1	.096097	0
358 341 3	358	341	96097	17	0	358	12	1	1 wives	1	9	1	1	1	1	1	2	1	1	1	1	1	1	0	0	0	1	1	1	1	1t work	1	1	1	1	1	.096097	0
358 394 5	358	394	96097	17	0	358	12	1	1 wives	1	9	1	0	1	0	1	0	0	1	1	1	1	1	2	0	0	1	1	1	1	metal,	1	1	1	1	1	.096097	0
360 76 3	360	76	1546119	17	0	360	17	0	0 wives	1	8	0	1	2	0	1	2	1	1	1	0	0	0	2	2	0	0	0	1	0	subsist	1	1	0	0	0	1546119	0
361 160 2	361	160	2649317	17	0	361	5	1	1 wives	1	2	1	1	0	0	0	2	1	1	1	1	1	1	2	0	0	1	1	1	1	food pr	1	1	1	1	1	2649317	2
363 119 12	363	119	147281	17	0	363	24	1	1 wives	1	4	1	1	1	1	0	1	1	1	1	1	1	1	2	1	0	1	1	1	1	refuse	1	1	1	1	1	.147281	0
363 309 13	363	309	147281	17	0	363	24	1	1 wives	1	4	1	1	1	1	1	2	0	1	1	1	1	1	2	0	0	1	1	1	1	1t work	1	1	1	1	1	.147281	1
365 11 3	365	11	1178183	17	0	365	17	0	1 wives	1	8	0	1	3	0	1	2	0	1	1	1	1	1	2	2	0	1	1	1	1	sales w	1	1	1	1	1	1178183	0
365 403 5	365	403	1178183	17	0	365	17	0	1 wives	1	8	0	1	0	1	1	2	1	1	1	1	1	1	2	2	0	1	1	1	1	subsist	1	1	1	1	1	1178183	0
366 57 1	366	57	85335	17	0	366	4	0	1 wives	1	1	0	1	1	0	1	0	1	1	1	1	1	1	2	2	0	1	1	1	1	1t work	1	1	1	1	1	.085335	0
369 75 3	369	75	399978	17	0	369	23	1	0 wives	1	0	1	1	1	1	0	1	1	1	1	1	1	1	2	2	0	0	0	1	0	0t work	0	0	0	0	0	.399978	0
370 131 3	370	131	11371	17	0	370	20	0	1 wives	1	5	0	1	0	1	0	2	0	1	1	1	1	1	0	0	0	1	1	1	1	subsist	1	1	1	1	1	.011371	0
370 363 5	370	363	11371	17	0	370	20	0	1 wives	1	5	0	1	0	1	1	2	0	1	1	1	1	1	0	0	0	1	1	1	1	subsist	1	1	1	1	1	.011371	0
371 107 5	371	107	53979	17	0	371	20	0	1 wives	1	5	0	1	0	1	1	2	1	1	1	1	1	1	2	2	0	1	1	1	1	market-	1	1	1	1	1	.053979	2
371 244 3	371	244	53979	17	0	371	20	0	1 wives	1	5	0	1	0	0	1	1	1	1	1	1	1	1	2	2	0	1	1	1	1	market-	1	1	1	1	1	.053979	2
373 86 6	373	86	1461167	17	0	373	17	0	1 wives	1	8	0	1	1	1	1	2	1	1	1	1	1	1	2	2	0	1	1	1	1	1t work	1	1	1	1	1	1461167	1
373 118 3	373	118	1461167	17	0	373	17	0	0 wives	1	8	0	1	1	1	1	1	1	1	1	0	0	0	2	2	0	0	0	1	0	0t work	0	0	0	0	0	1461167	0
373 172 2	373	172	1461167	17	0	373	17	0	1 wives	1	8	0	1	1	0	0	2	0	1	1	1	1	1	0	0	0	1	1	1	1	subsist	1	1	1	1	1	1461167	1
374 187 6	374	187	131011	17	0	374	15	0	1 wives	1	3	0	1	0	1	1	1	1	1	1	1	1	1	0	0	0	1	1	1	1	subsist	1	1	1	1	1	.131011	3
375 12 6	375	12	1788810	17	0	375	7	0	1 wives	1	2	0	1	0	1	1	2	1	1	1	1	1	1	1	2	0	1	1	1	1	subsist	1	1	1	1	1	178881	2
377 164 3	377	164	200033	17	0	377	12	1	1 wives	1	9	1	1	1	1	1	1	1	1	1	1	1	1	2	0	0	1	1	1	1	drivers	1	1	1	1	1	.200033	0
379 44 6	379	44	1233241	17	0	379	13	0	0 wives	1	9	0	1	1	1	0	0	1	1	0	0	0	0	0	0	0	0	0	1	0	0t work	0	0	0	0	0	1233241	0
381 351 3	381	351	23967	17	0	381	22	0	1 wives	1	6	0	1	1	1	1	2	1	1	1	1	1	1	2	2	0	1	1	1	1	1t work	1	1	1	1	1	.023967	0
382 13 3	382	13	2083031	17	0	382	7	0	1 wives	1	2	0	1	0	0	1	2	1	1	1	1	1	1	2	2	0	1	1	1	1	subsist	1	1	1	1	1	2083031	2
382 225 3	382	225	2083031	17	0	382	7	0	1 wives	1	2	0	1	0	0	1	2	1	1	1	1	1	1	2	2	0	1	1	1	1	market-	1	1	1	1	1	2083031	2
383 41 5	383	41	40392	17	0	383	22	0	0 wives	1	6	0	1	1	1	1	2	1	1	1	1	0	0	2	2	0	0	0	1	0	0t work	0	0	0	0	0	.040392	0
384 54 3	384	54	1176624	17	0	384	2	0	0 wives	1	10	0	1	0	1	1	2	1	1	1	1	0	0	1	2	0	0	0	1	0	0t work	0	0	0	0	0	1176624	0
385 242 3	385	242	58036	17	0	385	24	1	1 wives	1	4	1	1	1	1	0	1	0	1	1	1	1	1	2	1	0	1	1	1	1	1t work	1	1	1	1	1	.058036	0
387 71 2	387	71	46250	17	0	387	21	1	0 wives	1	6	1	1	2	0	0	1	1	1	1	1	1	1	2	2	0	0	0	1	0	0t work	0	0	0	0	0	.04625	0
388 54 4	388	54	2480021	17	0	388	16	1	0 wives	1	8	1	1	2	0	1	2	1	1	0	0	0	0	0	0	0	0	0	1	0	0t work	0	0	0	0	0	2480021	0
390 392 2	390	392	62256	17	0	390	24	1	1 wives	1	4	1	1	1	0	0	2	1	1	1	1	1	1	2	0	0	1	1	1	1	1t work	1	1	1	1	1	.062256	0
393 465 4	393	465	60957	17	0	393	21	1	0 wives	1	6	1	1	0	1	1	2	1	1	1	1	1	0	2	2	0	0	0	1	0	0t work	0	0	0	0	0	.060957	0
395 42 4	395	42	107355	17	0	395	15	0	0 wives	1	3	0	1	1	1	1	1	1	1	1	1	0	0	2	2	0	0	0	1	0	subsist	1	1	0	1	0	.107355	1
397 110 3	397	110	37684	17	0	397	21	1	1 wives	1	6	1	1	0	0	1	2	1	1	1	1	1	1	2	2	0	1	1	1	1	refuse	1	1	1	1	1	.037684	0
397 276 3	397	276	37684	17	0	397	21	1	1 wives	1	6	1	1	0	1	1	2	1	1	1	1	1	1	2	2	0	1	1	1	1	1t work	1	1	1	1	1	.037684	0
398 141 4	398	141	3322702	17	0	398	11	0	1 wives	1	7	0	1	2	0	1	1	1	1	1	1	1	1	2	2	0	1	1	1	1	street	1	1	1	1	1	3322702	0
400 423 3	400	423	507471	17	0	400	2	0	0 wives	1	10	0	1	0	0	0	2	1	1	1	1	0	0	2	2	0	0	0	1	0	0t work	0	0	0	0	1	.507471	2
404 130 2	404	130	433987	17	0	404	1	1	1 wives	1	10	1	1	3	0	1	0	1	1	1	1	1	1	2	1	0	1	1	1	1	1t work	1	1	1	1	1	.433987	2
404 390 6	404	390	433987	17	0	404	1	1	1 wives	1	10	1	1	0	1	1	2	1	1	1	1	1	1	2	2	0	1	1	1	1	1t work	1	1	1	1	1	.433987	2
407 42 2	407	42	155339	17	0	407	15	0	1 wives	1	3	0	1	1	1	0	1	1	1	1	1	1	1	0	0	0	1	1	1	1	subsist	1	1	1	1	1	.155339	0
411 47 3	411	47	5828512	17	0	411	8	1	0 wives	1	7	1	1	0	0	1	2	1	1	0	1	1	1	2	2	0	0	0	1	0	refuse	1	1	0	1	1	5828512	3
411 120 2	411	120	5828512	17	0	411	8	1	0 wives	1	7	1	2	2	0	0	1	1	1	0	1	1	1	2	2	0	0	0	1	0	0t work	0	0	0	0	0	5828512	0
411 157 6	411	157	5828512	17	0	411	8	1	0 wives	1	7	1	1	2	1	1	2	1	1	1	1	1	1	2	2	0	0	0	1	0	persona	1	1	0	0	0	5828512	0
411 186 6	411	186	5828512	17	0	411	8	1	0 wives	1	7	1	2	2	1	1	2	1	1	0	1	1	1	2	1	0	0	0	1	0	0t work	0	0	0	0	0	5828512	0
414 213 7	414	213	471211	17	0	414	23	1	1 wives	1	0	1	1	0	1	0	2	1	1	1	1	1	1	2	1	0	1	1	1	1	handicr	1	1	1	1	1	.471211	3
421 107 4	421	107	131565	17	0	421	3	1	1 wives	1	1	1	1	0	1	1	1	1	1	1	1	1	1	2	2	0	1	1	1	1	1t work	1	1	1	1	1	.131565	2
423 41 3	423	41	2651766	17	0	423	10	0	1 wives	1	7	0	1	0	1	1	2	1	1	1	1	1	1	2	2	0	1	1	1	1	refuse	1	1	1	1	1	2651766	2
423 212 3	423	212	2651766	17	0	423	10	0	0 wives	1	7	0	1	0	1	1	2	1	1	1	0	0	0	2	2	0	0	0	1	0	subsist	1	1	0	0	1	2651766	2
423 345 5	423	345	2651766	17	0	423	10	0	1 wives	1	7	0	1	0	1	1	2	1	1	1	1	1	1	2	2	0	1	1	1	1	subsist	1	1	1	1	1	2651766	2
423 435 4	423	435	2651766	17	0	423	10	0	1 wives	1	7	0	1	0	1	1	1	1	1	1	1	1	1	2	2	0	1	1	1	1	subsist	1	1	1	1	1	2651766	2
427 204 2	427	204	115417	17	0	427	4	0	1 wives	1	1	0	1	1	0	0	2	1	1	1	1	1	1	0	0	0	1	1	1	1	1t work	1	1	1	1	1	.115417	0
428 72 5	428	72	609084	17	0	428	23	1	0 wives	1	0	1	1	2	1	1	2	1	1	1	1	1	1	2	2	0	0	0	1	0	0t work	0	0	0	0	1	.609084	2
429 382 3	429	382	1920823	17	0	429	7	0	0 wives	1	2	0	1	0	1	1	1	1	1	1	1	0	0	1	2	0	0	0	1	0	subsist	1	1	0	0	1	1920823	2
429 390 3	429	390	1920823	17	0	429	7	0	1 wives	1	2	0	0	0	0	1	2	0	1	1	1	1	1	0	0	0	1	1	1	1	subsist	1	1	1	1	1	1920823	2
430 243 3	430	243	656792	17	0	430	2	0	1 wives	1	10	0	1	0	0	1	2	1	1	1	1	1	1	0	0	0	1	1	1	1	1t work	1	1	1	1	1	.656792	2
431 388 4	431	388	2162298	17	0	431	7	0	0 wives	1	2	0	1	0	1	1	1	1	1	0	0	0	0	1	2	0	0	0	1	0	subsist	1	1	0	0	1	2162298	2
432 360 4	432	360	3410554	17	0	432	9	0	0 wives	1	7	0	1	1	1	1	2	1	1	1	1	0	0	2	2	0	0	0	1	0	subsist	1	1	0	0	0	3410554	0
434 22 3	434	22	1228752	17	0	434	18	0	1 wives	1	8	0	1	2	1	1	1	1	1	1	1	1	1	2	2	0	1	1	1	1	subsist	1	1	1	1	1	1228752	0
434 407 4	434	407	1228752	17	0	434	18	0	0 wives	1	8	0	1	2	1	1	2	1	1	1	0	0	0	2	2	0	0	0	1	0	subsist	1	1	1	0	0	1228752	0
437 339 3	437	339	1703852	17	0	437	16	1	0 wives	1	8	1	1	1	0	1	1	1	1	1	1	0	0	2	0	0	0	0	1	0	sales w	1	1	0	1	0	1703852	1
444 110 4	444	110	55185	17	0	444	24	1	0 wives	1	4	1	1	0	1	1	2	1	1	1	1	1	1	2	2	0	0	0	1	0	0t work	0	0	0	0	0	.055185	0
444 110 5	444	110	55185	17	0	444	24	1	0 wives	1	4	1	1	0	1	1	2	1	1	0	1	1	1	2	2	0	0	0	1	0	0t work	0	0	0	0	0	.055185	0
444 445 3	444	445	55185	17	0	444	24	1	0 wives	1	4	1	1	0	1	1	1	1	1	0	1	1	1	2	2	0	0	0	1	0	station	1	0	0	0	0	.055185	0
445 391 2	445	391	1610710	17	0	445	17	0	1 wives	1	8	0	1	2	1	0	1	1	1	1	1	1	1	1	1	0	1	1	1	1	subsist	1	1	1	1	1	161071	0
447 56 4	447	56	2560970	17	0	447	9	0	1 wives	1	7	0	0	1	1	1	2	0	1	1	1	1	1	1	1	0	1	1	1	1	subsist	1	1	1	1	1	256097	0
447 153 6	447	153	2560970	17	0	447	9	0	1 wives	1	7	0	1	1	1	1	2	1	1	1	1	1	1	2	2	0	1	1	1	1	subsist	1	1	1	1	1	256097	1
447 313 2	447	313	2560970	17	0	447	9	0	1 wives	1	7	0	0	1	0	0	2	0	1	1	1	1	1	0	1	0	1	1	1	1	subsist	1	1	1	1	1	256097	1
447 467 5	447	467	2560970	17	0	447	9	0	1 wives	1	7	0	1	3	0	0	2	0	1	1	1	1	1	2	2	0	1	1	1	1	subsist	1	1	1	1	1	256097	0
448 439 2	448	439	39403	17	0	448	20	0	1 wives	1	5	0	1	0	0	1	0	1	1	1	1	1	1	2	2	0	1	1	1	1	sales w	1	1	1	1	1	.039403	2
453 49 3	453	49	3669622	17	0	453	10	0	1 wives	1	7	0	1	0	0	1	2	1	1	1	1	1	1	1	1	0	1	1	1	1	subsist	1	1	1	1	1	3669622	1
453 126 4	453	126	3669622	17	0	453	10	0	1 wives	1	7	0	1	1	1	1	2	0	1	1	1	1	1	0	1	0	1	1	1	1	subsist	1	1	1	1	1	3669622	1
453 156 3	453	156	3669622	17	0	453	10	0	1 wives	1	7	0	1	1	0	1	2	1	1	1	1	1	1	0	1	0	1	1	1	1	subsist	1	1	1	1	1	3669622	1
453 178 3	453	178	3669622	17	0	453	10	0	0 wives	1	7	0	1	1	1	1	2	1	1	1	1	0	0	0	0	0	0	0	1	0	subsist	1	1	0	1	0	3669622	1
455 318 3	455	318	3245134	17	0	455	5	1	1 wives	1	2	1	1	0	0	1	2	1	1	1	1	1	1	2	1	0	1	1	1	1	agricul	1	1	1	1	1	3245134	2
456 141 3	456	141	2010092	17	0	456	6	0	1 wives	1	2	0	0	0	1	1	2	0	1	1	1	1	1	1	1	0	1	1	1	1	market-	1	1	1	1	1	2010092	2
456 278 5	456	278	2010092	17	0	456	6	0	1 wives	1	2	0	1	0	1	1	2	1	1	1	1	1	1	1	1	0	1	1	1	1	subsist	1	1	1	1	1	2010092	2
458 52 10	458	52	191734	17	0	458	12	1	1 wives	1	9	1	0	1	1	0	1	0	1	1	1	1	1	2	0	0	1	1	1	1	1t work	1	1	1	1	1	.191734	0
460 474 2	460	474	1727496	17	0	460	6	0	1 wives	1	2	0	1	1	0	0	2	1	1	1	1	1	1	2	2	0	1	1	1	1	subsist	1	1	1	1	1	1727496	0
461 384 3	461	384	513203	17	0	461	2	0	0 wives	1	10	0	1	0	0	1	2	1	1	1	1	0	0	1	1	0	0	0	1	0	0t work	0	0	0	0	1	.513203	2
462 142 3	462	142	2742313	17	0	462	9	0	1 wives	1	7	0	1	1	0	1	2	1	1	1	1	1	1	1	2	0	1	1	1	1	station	1	1	1	1	1	2742313	1
465 28 4	465	28	32759	17	0	465	20	0	1 wives	1	5	0	1	0	1	1	2	1	1	1	1	1	1	2	2	0	1	1	1	1	1t work	1	1	1	1	1	.032759	2
469 167 5	469	167	42041	17	0	469	19	1	1 wives	1	5	1	1	0	1	1	1	1	1	1	1	1	1	2	2	0	1	1	1	1	sales w	1	1	1	1	1	.042041	2
470 482 4	470	482	1482413	17	0	470	18	0	1 wives	1	8	0	1	2	1	1	1	1	1	1	1	1	1	2	2	0	1	1	1	1	sales w	1	1	1	1	1	1482413	0
473 134 4	473	134	2290528	17	0	473	10	0	1 wives	1	7	0	1	1	0	0	0	1	1	1	1	1	1	2	2	0	1	1	1	1	1t work	1	1	1	1	1	2290528	1
474 240 3	474	240	1794148	17	0	474	7	0	1 wives	1	2	0	1	0	1	1	1	1	1	1	1	1	1	1	2	0	1	1	1	1	subsist	1	1	1	1	1	1794148	2
474 370 4	474	370	1794148	17	0	474	7	0	1 wives	1	2	0	1	0	0	1	2	1	1	1	1	1	1	2	2	0	1	1	1	1	market-	1	1	1	1	1	1794148	2
481 391 4	481	391	572983	17	0	481	2	0	0 wives	1	10	0	1	0	1	1	2	1	1	1	1	0	0	0	0	0	0	0	1	0	subsist	1	0	0	0	1	.572983	2
483 387 3	483	387	65288	17	0	483	21	1	1 wives	1	6	1	1	0	0	1	2	1	1	1	1	1	1	2	2	0	1	1	1	1	1t work	1	1	1	1	1	.065288	0
484 48 6	484	48	205733	17	0	484	4	0	1 wives	1	1	0	0	1	1	1	2	0	1	1	1	1	1	0	0	0	1	1	1	1	market-	1	1	1	1	1	.205733	0
485 219 1	485	219	4513810	17	0	485	8	1	1 wives	1	7	1	1	2	0	1	0	1	1	1	1	1	1	2	0	0	1	1	1	1	1t work	1	1	1	1	1	451381	0
485 349 1	485	349	4513810	17	0	485	8	1	1 wives	1	7	1	1	3	0	1	0	1	1	1	1	1	1	2	0	0	1	1	1	1	1t work	1	1	1	1	1	451381	2
486 165 3	486	165	1768027	17	0	486	9	0	1 wives	1	7	0	0	2	1	1	2	0	1	1	1	1	1	2	2	0	1	1	1	1	subsist	1	1	1	1	1	1768027	0
486 323 3	486	323	1768027	17	0	486	9	0	0 wives	1	7	0	1	0	1	1	2	1	1	1	1	0	0	0	1	0	0	0	1	0	refuse	1	1	0	0	0	1768027	0
486 456 3	486	456	1768027	17	0	486	9	0	1 wives	1	7	0	1	2	1	1	1	1	1	1	1	1	1	0	0	0	1	1	1	1	refuse	1	1	1	1	1	1768027	0
488 264 3	488	264	71147	17	0	488	4	0	1 wives	1	1	0	1	1	1	1	1	1	1	1	1	1	1	0	0	0	1	1	1	1	1t work	1	1	1	1	1	.071147	0
488 481 6	488	481	71147	17	0	488	4	0	1	2	1	0	0	1	1	1	2	0	1	1	1	1	1	0	0	0	1	1	2	1	1t work	1	1	1	1	1	.071147	0
489 32 3	489	32	2120304	17	0	489	9	0	1 wives	1	7	0	1	1	1	1	2	1	1	1	1	1	1	2	2	0	1	1	1	1	1t work	1	1	1	1	1	2120304	1
489 52 5	489	52	2120304	17	0	489	9	0	1 wives	1	7	0	1	1	1	1	2	0	1	1	1	1	1	1	2	0	1	1	1	1	subsist	1	1	1	1	1	2120304	1
493 87 4	493	87	64189	17	0	493	24	1	1 wives	1	4	1	1	0	0	0	1	1	1	1	1	1	1	2	2	0	1	1	1	1	street	1	1	1	1	1	.064189	0
494 31 3	494	31	2652653	17	0	494	9	0	1 wives	1	7	0	0	0	1	1	1	0	1	1	1	1	1	2	2	0	1	1	1	1	subsist	1	1	1	1	1	2652653	0
494 364 4	494	364	2652653	17	0	494	9	0	1 wives	1	7	0	1	0	1	1	2	1	1	1	1	1	1	0	0	0	1	1	1	1	subsist	1	1	1	1	1	2652653	2
495 285 3	495	285	36222	17	0	495	22	0	0 wives	1	6	0	1	1	0	1	2	1	1	1	1	0	0	2	2	0	0	0	1	0	refuse	1	1	0	1	0	.036222	1
497 172 3	497	172	117866	17	0	497	13	0	1 wives	1	9	0	0	1	1	0	2	0	1	1	1	1	1	0	0	0	1	1	1	1	1t work	1	1	1	1	1	.117866	0
497 290 3	497	290	117866	17	0	497	13	0	1 wives	1	9	0	0	1	1	0	1	1	1	1	1	1	1	0	0	0	1	1	1	1	1t work	1	1	1	1	1	.117866	1
498 374 5	498	374	1361766	17	0	498	7	0	1 wives	1	2	0	1	1	1	1	2	1	1	1	1	1	1	1	1	0	1	1	1	1	subsist	1	1	1	1	1	1361766	0
499 386 6	499	386	131929	17	0	499	3	1	1 wives	1	1	1	1	1	1	0	2	0	1	1	1	1	1	2	0	0	1	1	1	1	sales w	1	1	1	1	1	.131929	0
501 133 2	501	133	39197	17	0	501	22	0	1 wives	1	6	0	1	1	1	0	1	1	1	1	1	1	1	2	2	0	1	1	1	1	market-	1	1	1	1	1	.039197	1
502 239 3	502	239	1566467	17	0	502	18	0	0 wives	1	8	0	1	0	1	1	2	1	1	1	0	0	0	1	1	0	0	0	1	0	subsist	1	1	0	0	0	1566467	0
504 67 7	504	67	226465	17	0	504	1	1	1 wives	1	10	1	1	0	1	1	2	1	1	1	1	1	1	2	0	0	1	1	1	1	agricul	1	1	1	1	1	.226465	2
505 457 3	505	457	1627314	17	0	505	18	0	1 wives	1	8	0	1	2	0	1	0	1	1	1	1	1	1	2	2	0	1	1	1	1	1t work	1	1	1	1	1	1627314	0
505 463 3	505	463	1627314	17	0	505	18	0	1 wives	1	8	0	1	2	0	1	0	1	1	1	1	1	1	2	2	0	1	1	1	1	subsist	1	1	1	1	1	1627314	0
505 477 5	505	477	1627314	17	0	505	18	0	1 wives	1	8	0	1	2	1	1	2	0	1	1	1	1	1	2	2	0	1	1	1	1	laboure	1	1	1	1	1	1627314	0
506 196 4	506	196	3313459	17	0	506	10	0	1 wives	1	7	0	1	1	1	1	2	1	1	1	1	1	1	0	0	0	1	1	1	1	subsist	1	1	1	1	1	3313459	1
506 380 4	506	380	3313459	17	0	506	10	0	1 wives	1	7	0	1	1	1	1	1	1	1	1	1	1	1	0	1	0	1	1	1	1	subsist	1	1	1	1	1	3313459	0
510 1 3	510	1	2500261	17	0	510	10	0	0 wives	1	7	0	1	2	1	1	2	1	1	1	0	0	0	0	0	0	0	0	1	0	subsist	1	1	0	0	0	2500261	0
510 218 3	510	218	2500261	17	0	510	10	0	1 wives	1	7	0	1	1	0	0	2	1	1	1	1	1	1	0	0	0	1	1	1	1	subsist	1	1	1	1	1	2500261	0
510 482 3	510	482	2500261	17	0	510	10	0	1 wives	1	7	0	1	0	1	1	1	1	1	1	1	1	1	0	0	0	1	1	1	1	subsist	1	1	1	1	1	2500261	3
511 226 3	511	226	146379	17	0	511	4	0	1 wives	1	1	0	0	1	1	0	1	0	1	1	1	1	1	0	0	0	1	1	1	1	market-	1	1	1	1	1	.146379	0
512 463 3	512	463	1177633	17	0	512	6	0	1 wives	1	2	0	1	0	0	0	1	1	1	1	1	1	1	2	2	0	1	1	1	1	sales w	1	1	1	1	1	1177633	2
513 214 1	513	214	48328	17	0	513	22	0	1	2	6	0	1	1	0	1	0	1	1	1	1	1	1	1	1	0	1	1	2	1	subsist	1	1	1	1	1	.048328	1
515 58 3	515	58	157583	17	0	515	15	0	1 wives	1	3	0	1	2	1	1	1	1	1	1	1	1	1	0	0	0	1	1	1	1	1t work	1	1	1	1	1	.157583	0
516 366 3	516	366	2084637	17	0	516	5	1	0 wives	1	2	1	1	0	1	1	1	1	1	0	0	0	0	2	0	0	0	0	1	0	subsist	1	1	0	0	1	2084637	2
517 55 3	517	55	2145061	17	0	517	9	0	1 wives	1	7	0	1	0	1	1	2	0	1	1	1	1	1	2	2	0	1	1	1	1	subsist	1	1	1	1	1	2145061	3
520 221 5	520	221	347517	17	0	520	12	1	1 wives	1	9	1	1	1	1	1	2	0	1	1	1	1	1	0	0	0	1	1	1	1	1t work	1	1	1	1	1	.347517	0
520 265 9	520	265	347517	17	0	520	12	1	1 wives	1	9	1	1	1	1	0	1	0	1	1	1	1	1	2	0	0	1	1	1	1	1t work	1	1	1	1	1	.347517	0
521 73 3	521	73	392744	17	0	521	13	0	1 wives	1	9	0	0	1	1	0	2	0	1	1	1	1	1	0	0	0	1	1	1	1	1t work	1	1	1	1	1	.392744	0
522 269 3	522	269	2437826	17	0	522	10	0	1 wives	1	7	0	1	1	0	0	2	0	1	1	1	1	1	0	0	0	1	1	1	1	market-	1	1	1	1	1	2437826	0
524 45 2	524	45	2247500	17	0	524	10	0	0 wives	1	7	0	1	0	0	0	2	1	1	1	1	0	0	2	2	0	0	0	1	0	subsist	1	1	0	0	1	22475	2
524 49 3	524	49	2247500	17	0	524	10	0	1 wives	1	7	0	1	0	1	0	1	1	1	1	1	1	1	2	2	0	1	1	1	1	subsist	1	1	1	1	1	22475	0
524 228 4	524	228	2247500	17	0	524	10	0	1 wives	1	7	0	1	0	1	1	2	1	1	1	1	1	1	2	2	0	1	1	1	1	subsist	1	1	1	1	1	22475	0
525 16 5	525	16	38458	17	0	525	20	0	1 wives	1	5	0	0	0	0	1	1	0	1	1	1	1	1	2	2	0	1	1	1	1	subsist	1	1	1	1	1	.038458	2
526 20 3	526	20	65285	17	0	526	20	0	0 wives	1	5	0	1	2	0	1	1	1	1	1	1	0	0	1	1	0	0	0	1	0	subsist	1	1	1	1	1	.065285	3
526 101 3	526	101	65285	17	0	526	20	0	1 wives	1	5	0	1	0	0	1	2	1	1	1	1	1	1	1	2	0	1	1	1	1	subsist	1	1	1	1	1	.065285	2
526 479 3	526	479	65285	17	0	526	20	0	0 wives	1	5	0	1	2	0	1	2	1	1	1	1	0	0	1	1	0	0	0	1	0	refuse	1	1	0	0	0	.065285	0
531 182 4	531	182	985897	17	0	531	7	0	1 wives	1	2	0	1	0	1	1	1	1	1	1	1	1	1	1	2	0	1	1	1	1	subsist	1	1	1	1	1	.985897	2
531 212 4	531	212	985897	17	0	531	7	0	1 wives	1	2	0	1	0	1	1	1	1	1	1	1	1	1	1	1	0	1	1	1	1	1t work	1	1	1	1	1	.985897	2
531 216 8	531	216	985897	17	0	531	7	0	1 wives	1	2	0	1	0	1	1	1	1	1	1	1	1	1	2	2	0	1	1	1	1	subsist	1	1	1	1	1	.985897	2
531 245 5	531	245	985897	17	0	531	7	0	1 wives	1	2	0	1	0	0	1	1	1	1	1	1	1	1	2	2	0	1	1	1	1	subsist	1	1	1	1	1	.985897	2
532 262 3	532	262	574286	17	0	532	23	1	1 wives	1	0	1	1	0	0	0	2	1	1	1	1	1	1	2	2	0	1	1	1	1	laboure	1	1	1	1	1	.574286	2
534 247 3	534	247	40530	17	0	534	21	1	0 wives	1	6	1	1	0	0	0	1	1	1	1	1	1	1	2	2	0	0	0	1	0	0t work	0	0	0	0	1	.04053	2
535 121 1	535	121	68002	17	0	535	24	1	0 wives	1	4	1	2	0	0	1	0	1	1	1	1	1	1	2	1	0	0	0	1	0	0t work	0	0	0	0	1	.068002	2
535 217 4	535	217	68002	17	0	535	24	1	1 wives	1	4	1	1	0	0	1	2	1	1	1	1	1	1	2	1	0	1	1	1	1	1t work	1	1	1	1	1	.068002	0
541 435 3	541	435	142829	17	0	541	15	0	1 wives	1	3	0	1	1	0	1	2	1	1	1	1	1	1	1	1	0	1	1	1	1	1t work	1	1	1	1	1	.142829	0
542 453 3	542	453	2110320	17	0	542	7	0	1 wives	1	2	0	1	0	1	1	2	1	1	1	1	1	1	2	2	0	1	1	1	1	legal,	1	1	1	1	1	211032	2
543 115 3	543	115	1091681	17	0	543	13	0	1 wives	1	9	0	0	1	0	1	2	0	1	1	1	1	1	0	0	0	1	1	1	1	refuse	1	1	1	1	1	1091681	0
547 411 3	547	411	182726	17	0	547	4	0	1 wives	1	1	0	1	1	1	0	2	1	1	1	1	1	1	0	0	0	1	1	1	1	subsist	1	1	1	1	1	.182726	0
549 262 2	549	262	86455	17	0	549	19	1	1 wives	1	5	1	1	2	1	0	1	1	1	1	1	1	1	1	0	0	1	1	1	1	handicr	1	1	1	1	1	.086455	0
554 462 4	554	462	30335	17	0	554	20	0	1 wives	1	5	0	1	2	1	1	2	1	1	1	1	1	1	2	2	0	1	1	1	1	market-	1	1	1	1	1	.030335	0
555 141 4	555	141	2330478	17	0	555	9	0	0 wives	1	7	0	1	1	1	1	2	1	1	1	0	0	0	1	2	0	0	0	1	0	subsist	1	1	0	1	0	2330478	1
557 189 4	557	189	67588	17	0	557	25	0	0 wives	1	4	0	1	1	1	1	2	1	1	1	1	0	0	1	2	0	0	0	1	0	refuse	1	1	0	1	0	.067588	1
558 244 3	558	244	1945083	17	0	558	9	0	0 wives	1	7	0	1	1	0	1	2	1	1	1	1	0	0	2	2	0	0	0	1	0	0t work	0	0	0	0	0	1945083	0
562 246 3	562	246	3689420	17	0	562	10	0	1 wives	1	7	0	1	1	1	1	2	1	1	1	1	1	1	2	2	0	1	1	1	1	subsist	1	1	1	1	1	368942	0
567 114 8	567	114	102209	17	0	567	19	1	0 wives	1	5	1	1	2	1	1	2	1	1	1	1	1	0	2	0	0	0	0	1	0	0t work	0	0	1	0	0	.102209	0
568 106 3	568	106	426572	17	0	568	13	0	1 wives	1	9	0	1	1	1	1	2	0	1	1	1	1	1	0	0	0	1	1	1	1	subsist	1	1	1	1	1	.426572	0
569 323 3	569	323	128829	17	0	569	15	0	1 wives	1	3	0	1	1	1	1	2	1	1	1	1	1	1	0	0	0	1	1	1	1	agricul	1	1	1	1	1	.128829	0
571 244 3	571	244	63467	17	0	571	4	0	1 wives	1	1	0	1	1	1	1	2	1	1	1	1	1	1	0	0	0	1	1	1	1	1t work	1	1	1	1	1	.063467	0
572 187 3	572	187	955434	17	0	572	7	0	1 wives	1	2	0	1	0	0	1	2	1	1	1	1	1	1	2	2	0	1	1	1	1	1t work	1	1	1	1	1	.955434	0
574 299 3	574	299	2699929	17	0	574	11	0	1 wives	1	7	0	1	2	0	1	2	1	1	1	1	1	1	1	1	0	1	1	1	1	subsist	1	1	1	1	1	2699929	0
575 452 3	575	452	743468	17	0	575	2	0	0 wives	1	10	0	1	0	0	1	2	1	1	1	1	0	0	2	2	0	0	0	1	0	subsist	1	1	0	0	1	.743468	2
576 59 2	576	59	3055605	17	0	576	17	0	1 wives	1	8	0	1	2	0	0	2	1	1	1	1	1	1	0	0	0	1	1	1	1	street	1	1	1	1	1	3055605	0
579 16 3	579	16	408987	17	0	579	2	0	0 wives	1	10	0	1	0	1	0	1	1	1	0	1	0	0	0	1	0	0	0	1	0	0t work	0	0	0	0	1	.408987	2
579 132 4	579	132	408987	17	0	579	2	0	0 wives	1	10	0	1	0	0	1	1	1	1	1	1	0	0	2	2	0	0	0	1	0	refuse	1	1	0	0	1	.408987	2
579 476 1	579	476	408987	17	0	579	2	0	0 wives	1	10	0	1	0	0	1	0	1	1	0	1	0	0	1	1	0	0	0	1	0	refuse	1	1	0	0	0	.408987	0
579 476 3	579	476	408987	17	0	579	2	0	1 wives	1	10	0	1	0	0	1	0	1	1	1	1	1	1	1	1	0	1	1	1	1	refuse	1	1	1	1	1	.408987	2
581 93 4	581	93	227478	17	0	581	15	0	1 wives	1	3	0	1	1	0	0	2	0	1	1	1	1	1	0	0	0	1	1	1	1	subsist	1	1	1	1	1	.227478	1
581 213 2	581	213	227478	17	0	581	15	0	1 wives	1	3	0	1	1	1	0	1	1	1	1	1	1	1	0	0	0	1	1	1	1	refuse	1	1	1	1	1	.227478	3
581 311 4	581	311	227478	17	0	581	15	0	0 wives	1	3	0	1	1	1	1	2	1	1	1	1	0	0	2	2	0	0	0	1	0	refuse	1	1	0	0	0	.227478	0
582 470 4	582	470	532529	17	0	582	23	1	1 wives	1	0	1	1	1	1	1	2	1	1	1	1	1	1	2	2	0	1	1	1	1	1t work	1	1	1	1	1	.532529	0
582 485 4	582	485	532529	17	0	582	23	1	0 wives	1	0	1	2	0	0	1	2	1	1	1	1	1	1	2	2	0	0	0	1	0	refuse	1	1	0	0	0	.532529	0
584 11 2	584	11	553635	17	0	584	2	0	1 wives	1	10	0	1	0	0	0	2	0	1	1	1	1	1	0	0	0	1	1	1	1	subsist	1	1	1	1	1	.553635	2
584 198 6	584	198	553635	17	0	584	2	0	0 wives	1	10	0	1	0	1	1	2	1	1	1	0	0	0	0	0	0	0	0	1	0	0t work	0	0	0	0	1	.553635	2
586 31 4	586	31	1236219	17	0	586	9	0	0 wives	1	7	0	1	0	1	1	1	1	1	0	0	0	0	1	1	0	0	0	1	0	0t work	0	0	0	0	1	1236219	2
586 149 8	586	149	1236219	17	0	586	9	0	1 wives	1	7	0	0	1	1	1	2	0	1	1	1	1	1	2	2	0	1	1	1	1	subsist	1	1	1	1	1	1236219	0
587 166 3	587	166	48247	17	0	587	21	1	1 wives	1	6	1	1	1	1	0	1	1	1	1	1	1	1	2	1	0	1	1	1	1	refuse	1	1	1	1	1	.048247	0
587 197 3	587	197	48247	17	0	587	21	1	1 wives	1	6	1	1	1	0	1	2	1	1	1	1	1	1	2	2	0	1	1	1	1	1t work	1	1	1	1	1	.048247	0
587 329 2	587	329	48247	17	0	587	21	1	0 wives	1	6	1	1	1	0	0	2	1	1	1	1	1	1	2	2	0	0	0	1	0	0t work	0	0	0	0	0	.048247	0
589 24 4	589	24	1821953	17	0	589	11	0	1 wives	1	7	0	1	1	0	1	2	1	1	1	1	1	1	2	2	0	1	1	1	1	subsist	1	1	1	1	1	1821953	1
590 434 4	590	434	605215	17	0	590	2	0	1 wives	1	10	0	1	0	1	1	2	1	1	1	1	1	1	0	0	0	1	1	1	1	refuse	1	1	1	1	1	.605215	2
590 473 3	590	473	605215	17	0	590	2	0	0 wives	1	10	0	1	0	0	1	2	1	1	0	1	0	0	1	1	0	0	0	1	0	refuse	1	1	0	0	1	.605215	2
591 17 2	591	17	1936893	17	0	591	6	0	1 wives	1	2	0	1	0	0	0	2	1	1	1	1	1	1	2	2	0	1	1	1	1	1t work	1	1	1	1	1	1936893	2
592 137 3	592	137	24068	17	0	592	20	0	1 wives	1	5	0	1	2	1	1	2	0	1	1	1	1	1	0	0	0	1	1	1	1	subsist	1	1	1	1	1	.024068	0
593 28 8	593	28	46713	17	0	593	19	1	1 wives	1	5	1	1	2	1	1	0	0	1	1	1	1	1	0	0	0	1	1	1	1	1t work	1	1	1	1	1	.046713	0
595 253 5	595	253	111169	17	0	595	15	0	1 wives	1	3	0	1	1	0	0	2	1	1	1	1	1	1	2	2	0	1	1	1	1	subsist	1	1	1	1	1	.111169	0
597 267 3	597	267	793347	17	0	597	1	1	0 wives	1	10	1	1	0	0	0	2	1	1	0	0	0	0	2	0	0	0	0	1	0	0t work	0	0	0	0	1	.793347	2
597 459 1	597	459	793347	17	0	597	1	1	1 wives	1	10	1	1	0	0	1	0	1	1	1	1	1	1	2	0	0	1	1	1	1	1t work	1	1	1	1	1	.793347	2
598 198 2	598	198	430605	17	0	598	2	0	0 wives	1	10	0	1	0	1	1	2	1	1	0	0	0	0	0	0	0	0	0	1	0	0t work	0	0	0	0	0	.430605	0
598 348 5	598	348	430605	17	0	598	2	0	1 wives	1	10	0	1	0	1	1	2	1	1	1	1	1	1	2	2	0	1	1	1	1	1t work	1	1	1	1	1	.430605	0
599 181 7	599	181	33956	17	0	599	4	0	1 wives	1	1	0	1	1	1	0	0	1	1	1	1	1	1	0	0	0	1	1	1	1	agricul	1	1	1	1	1	.033956	0
599 317 3	599	317	33956	17	0	599	4	0	1	2	1	0	1	1	1	1	2	1	1	1	1	1	1	0	0	1	1	1	2	1	1t work	1	1	1	1	1	.033956	0
599 317 8	599	317	33956	17	0	599	4	0	1 wives	1	1	0	1	1	1	1	2	0	1	1	1	1	1	0	0	0	1	1	1	1	1t work	1	1	1	1	1	.033956	0
601 438 3	601	438	4705435	17	0	601	11	0	1 wives	1	7	0	0	3	0	1	1	0	1	1	1	1	1	0	0	0	1	1	1	1	subsist	1	1	1	1	1	4705435	1
604 371 1	604	371	608121	17	0	604	2	0	1 wives	1	10	0	1	0	0	1	0	1	1	1	1	1	1	0	0	0	1	1	1	1	subsist	1	1	1	1	1	.608121	2
605 335 3	605	335	821992	17	0	605	1	1	1 wives	1	10	1	2	0	0	1	1	1	1	1	1	1	1	2	2	0	1	1	1	1	1t work	1	1	1	1	1	.821992	2
609 55 3	609	55	3188527	17	0	609	11	0	1 wives	1	7	0	1	1	1	0	1	1	1	1	1	1	1	2	2	0	1	1	1	1	subsist	1	1	1	1	1	3188527	0
609 299 3	609	299	3188527	17	0	609	11	0	1 wives	1	7	0	1	1	1	1	1	0	1	1	1	1	1	1	1	0	1	1	1	1	subsist	1	1	1	1	1	3188527	0
610 172 3	610	172	2227614	17	0	610	10	0	1 wives	1	7	0	1	1	1	1	1	1	1	1	1	1	1	0	0	0	1	1	1	1	subsist	1	1	1	1	1	2227614	1
611 169 4	611	169	2910147	17	0	611	5	1	1 wives	1	2	1	1	1	1	1	2	1	1	1	1	1	1	2	0	0	1	1	1	1	subsist	1	1	1	1	1	2910147	0
611 392 5	611	392	2910147	17	0	611	5	1	0 wives	1	2	1	1	1	1	1	2	1	1	1	0	1	1	2	1	0	0	0	1	0	food pr	1	1	0	1	0	2910147	1
611 426 3	611	426	2910147	17	0	611	5	1	1 wives	1	2	1	1	0	0	1	0	1	1	1	1	1	1	2	0	0	1	1	1	1	buildin	1	1	1	1	1	2910147	1
612 193 3	612	193	627485	17	0	612	2	0	1 wives	1	10	0	1	0	1	1	2	1	1	1	1	1	1	0	0	0	1	1	1	1	subsist	1	1	1	1	1	.627485	2
612 298 2	612	298	627485	17	0	612	2	0	1 wives	1	10	0	1	0	0	0	1	1	1	1	1	1	1	0	0	0	1	1	1	1	subsist	1	1	1	1	1	.627485	2
614 34 5	614	34	40027	17	0	614	21	1	1 wives	1	6	1	1	1	1	1	1	1	1	1	1	1	1	2	2	0	1	1	1	1	refuse	1	1	1	1	1	.040027	0
616 166 4	616	166	1636040	17	0	616	6	0	1 wives	1	2	0	1	1	0	1	2	1	1	1	1	1	1	2	2	0	1	1	1	1	subsist	1	1	1	1	1	163604	1
619 174 6	619	174	2785021	17	0	619	10	0	1 wives	1	7	0	1	0	1	0	1	0	1	1	1	1	1	0	0	0	1	1	1	1	1t work	1	1	1	1	1	2785021	0
619 348 3	619	348	2785021	17	0	619	10	0	1 wives	1	7	0	1	0	1	1	2	1	1	1	1	1	1	2	2	0	1	1	1	1	1t work	1	1	1	1	1	2785021	2
620 285 2	620	285	34885	17	0	620	4	0	0 wives	1	1	0	1	1	0	0	2	1	1	0	0	0	0	0	0	0	0	0	1	0	0t work	0	0	0	0	0	.034885	0
623 63 3	623	63	655548	17	0	623	2	0	1 wives	1	10	0	1	0	0	1	2	1	1	1	1	1	1	2	2	0	1	1	1	1	subsist	1	1	1	1	1	.655548	2
625 109 2	625	109	76188	17	0	625	25	0	0 wives	1	4	0	1	1	0	0	2	1	1	1	1	1	1	2	2	0	0	0	1	0	0t work	0	0	0	0	0	.076188	0
625 128 2	625	128	76188	17	0	625	25	0	1 wives	1	4	0	1	1	0	0	2	1	1	1	1	1	1	2	2	0	1	1	1	1	1t work	1	1	1	1	1	.076188	0
626 48 7	626	48	429878	17	0	626	23	1	0 wives	1	0	1	2	0	1	1	2	1	1	1	1	0	0	2	2	0	0	0	1	0	0t work	0	0	0	0	0	.429878	0
627 272 3	627	272	1758081	17	0	627	6	0	1 wives	1	2	0	1	0	1	1	1	1	1	1	1	1	1	2	2	0	1	1	1	1	1t work	1	1	1	1	1	1758081	2
627 326 4	627	326	1758081	17	0	627	6	0	1 wives	1	2	0	1	0	1	1	2	1	1	1	1	1	1	1	1	0	1	1	1	1	1t work	1	1	1	1	1	1758081	2
631 257 3	631	257	61126	17	0	631	24	1	0 wives	1	4	1	1	1	0	1	2	1	1	1	1	1	0	2	2	0	0	0	1	0	0t work	0	0	0	0	0	.061126	0
631 471 1	631	471	61126	17	0	631	24	1	0 wives	1	4	1	1	0	0	1	0	1	1	1	1	1	1	2	2	0	0	0	1	0	0t work	0	0	0	0	1	.061126	2
632 131 4	632	131	199589	17	0	632	4	0	1 wives	1	1	0	1	1	1	1	2	1	1	1	1	1	1	0	0	0	1	1	1	1	subsist	1	1	1	1	1	.199589	0
634 20 3	634	20	1005556	17	0	634	17	0	1 wives	1	8	0	1	2	0	0	2	0	1	1	1	1	1	0	0	0	1	1	1	1	market-	1	1	1	1	1	1005556	0
636 371 3	636	371	580280	17	0	636	2	0	1 wives	1	10	0	0	0	0	1	2	0	1	1	1	1	1	1	1	0	1	1	1	1	1t work	1	1	1	1	1	.58028	2
637 435 5	637	435	1840875	17	0	637	7	0	1 wives	1	2	0	1	0	0	1	0	1	1	1	1	1	1	2	2	0	1	1	1	1	refuse	1	1	1	1	1	1840875	2
638 138 2	638	138	1289001	17	0	638	6	0	1 wives	1	2	0	1	0	0	0	2	1	1	1	1	1	1	0	0	0	1	1	1	1	1t work	1	1	1	1	1	1289001	2
645 419 3	645	419	665716	17	0	645	23	1	1 wives	1	0	1	1	0	0	1	2	1	1	1	1	1	1	2	0	0	1	1	1	1	refuse	1	1	1	1	1	.665716	2
1 212 3	1	212	4677405	18	0	1	10	0	0 wives	1	7	0	1	1	0	1	2	1	1	0	1	0	0	0	1	0	0	0	1	0	subsist	1	1	0	1	0	4677405	1
3 241 6	3	241	1918659	18	0	3	7	0	1 wives	1	2	0	1	0	1	1	2	1	1	1	1	1	1	2	2	0	1	1	1	1	subsist	1	1	1	1	1	1918659	2
3 448 3	3	448	1918659	18	0	3	7	0	1 wives	1	2	0	1	0	0	0	2	1	1	1	1	1	1	2	2	0	1	1	1	1	market-	1	1	1	1	1	1918659	2
5 26 3	5	26	68002	18	0	5	24	1	0 wives	1	4	1	1	1	1	0	1	1	1	1	1	1	1	2	1	0	0	0	1	0	drivers	1	1	0	0	0	.068002	0
5 228 4	5	228	68002	18	0	5	24	1	1 wives	1	4	1	1	1	1	1	1	1	1	1	1	1	1	2	2	0	1	1	1	1	1t work	1	1	1	1	1	.068002	0
5 348 10	5	348	68002	18	0	5	24	1	0 wives	1	4	1	1	1	1	1	1	1	1	1	1	0	0	2	0	0	0	0	1	0	sales w	1	1	0	0	0	.068002	0
6 135 2	6	135	154451	18	0	6	15	0	1 wives	1	3	0	1	1	0	0	2	0	1	1	1	1	1	0	0	0	1	1	1	1	subsist	1	1	1	1	1	.154451	1
7 4 3	7	4	418986	18	0	7	13	0	1 wives	1	9	0	0	1	1	1	2	0	1	1	1	1	1	0	0	0	1	1	1	1	market-	1	1	1	1	1	.418986	0
9 75 2	9	75	275688	18	0	9	13	0	1 wives	1	9	0	1	1	0	0	2	1	1	1	1	1	1	0	0	0	1	1	1	1	1t work	1	1	1	1	1	.275688	0
9 230 4	9	230	275688	18	0	9	13	0	1 wives	1	9	0	0	1	0	0	2	0	1	1	1	1	1	0	0	0	1	1	1	1	1t work	1	1	1	1	1	.275688	0
9 328 2	9	328	275688	18	0	9	13	0	1 wives	1	9	0	0	1	0	0	2	0	1	1	1	1	1	0	0	0	1	1	1	1	food pr	1	1	1	1	1	.275688	0
9 477 7	9	477	275688	18	0	9	13	0	1 wives	1	9	0	1	1	1	0	2	1	1	1	1	1	1	1	2	0	1	1	1	1	1t work	1	1	1	1	1	.275688	0
12 200 4	12	200	1842758	18	0	12	17	0	0 wives	1	8	0	1	2	1	1	2	1	1	1	1	1	1	2	2	0	0	0	1	0	0t work	0	0	0	1	1	1842758	3
12 283 4	12	283	1842758	18	0	12	17	0	1 wives	1	8	0	1	2	0	0	2	0	1	1	1	1	1	0	0	0	1	1	1	1	market-	1	1	1	1	1	1842758	0
13 246 2	13	246	49800	18	0	13	20	0	1 wives	1	5	0	1	2	0	0	1	1	1	1	1	1	1	0	0	0	1	1	1	1	1t work	1	1	1	1	1	.0498	0
21 15 3	21	15	1890944	18	0	21	11	0	0 wives	1	7	0	1	2	1	1	1	1	1	1	1	0	0	1	1	0	0	0	1	0	sales w	1	1	0	1	1	1890944	3
21 251 4	21	251	1890944	18	0	21	11	0	1 wives	1	7	0	1	2	1	1	2	1	1	1	1	1	1	0	0	0	1	1	1	1	subsist	1	1	1	1	1	1890944	0
21 302 4	21	302	1890944	18	0	21	11	0	1 wives	1	7	0	1	2	1	1	2	1	1	1	1	1	1	2	2	0	1	1	1	1	refuse	1	1	1	1	1	1890944	0
23 64 2	23	64	2075828	18	0	23	9	0	1 wives	1	7	0	1	2	0	0	2	1	1	1	1	1	1	1	2	0	1	1	1	1	subsist	1	1	1	1	1	2075828	0
24 102 3	24	102	1971955	18	0	24	7	0	1 wives	1	2	0	1	0	1	1	2	1	1	1	1	1	1	2	2	0	1	1	1	1	market-	1	1	1	1	1	1971955	2
24 160 3	24	160	1971955	18	0	24	7	0	1 wives	1	2	0	0	0	0	1	0	0	1	1	1	1	1	1	1	0	1	1	1	1	market-	1	1	1	1	1	1971955	2
24 348 4	24	348	1971955	18	0	24	7	0	1 wives	1	2	0	1	0	1	1	2	1	1	1	1	1	1	0	0	0	1	1	1	1	market-	1	1	1	1	1	1971955	2
24 450 4	24	450	1971955	18	0	24	7	0	1 wives	1	2	0	1	0	0	1	2	1	1	1	1	1	1	2	2	0	1	1	1	1	subsist	1	1	1	1	1	1971955	2
26 385 3	26	385	2777732	18	0	26	11	0	1 wives	1	7	0	1	1	1	1	1	1	1	1	1	1	1	1	1	0	1	1	1	1	subsist	1	1	1	1	1	2777732	0
26 416 2	26	416	2777732	18	0	26	11	0	0 wives	1	7	0	1	1	1	0	1	1	1	1	1	0	0	1	2	0	0	0	1	0	subsist	1	1	0	0	0	2777732	0
27 226 4	27	226	60084	18	0	27	24	1	0 wives	1	4	1	1	1	1	0	2	1	1	1	1	0	0	2	2	0	0	0	1	0	refuse	1	0	0	0	0	.060084	0
27 340 4	27	340	60084	18	0	27	24	1	1 wives	1	4	1	1	1	1	1	2	1	1	1	1	1	1	2	0	0	1	1	1	1	sales w	1	1	1	1	1	.060084	0
28 86 4	28	86	24314	18	0	28	21	1	0 wives	1	6	1	1	1	0	1	0	1	1	1	1	1	1	2	0	0	0	0	1	0	0t work	0	0	0	1	0	.024314	1
33 378 3	33	378	225473	18	0	33	13	0	1 wives	1	9	0	0	1	0	1	1	1	1	1	1	1	1	0	0	0	1	1	1	1	subsist	1	1	1	1	1	.225473	1
36 6 2	36	6	90606	18	0	36	15	0	1 wives	1	3	0	1	0	1	0	1	1	1	1	1	1	1	0	0	0	1	1	1	1	market-	1	1	1	1	1	.090606	0
38 30 3	38	30	1689642	18	0	38	6	0	1 wives	1	2	0	1	0	1	1	1	1	1	1	1	1	1	0	0	0	1	1	1	1	subsist	1	1	1	1	1	1689642	2
38 354 3	38	354	1689642	18	0	38	6	0	1 wives	1	2	0	1	0	1	1	2	1	1	1	1	1	1	0	0	0	1	1	1	1	subsist	1	1	1	1	1	1689642	2
40 254 4	40	254	2328001	18	0	40	10	0	0 wives	1	7	0	1	0	0	1	2	1	1	1	0	0	0	2	2	0	0	0	1	0	subsist	1	1	0	0	1	2328001	2
41 91 4	41	91	1546761	18	0	41	17	0	1 wives	1	8	0	1	2	1	1	2	0	1	1	1	1	1	2	2	0	1	1	1	1	1t work	1	1	1	1	1	1546761	0
42 415 4	42	415	2543713	18	0	42	9	0	1 wives	1	7	0	1	2	1	1	1	1	1	1	1	1	1	2	2	0	1	1	1	1	1t work	1	1	1	1	1	2543713	0
45 458 2	45	458	558973	18	0	45	2	0	0 wives	1	10	0	1	0	0	0	1	1	1	1	0	0	0	1	1	0	0	0	1	0	0t work	0	0	0	0	1	.558973	2
48 364 1	48	364	118124	18	0	48	13	0	1 wives	1	9	0	1	1	0	1	0	1	1	1	1	1	1	2	2	0	1	1	1	1	1t work	1	1	1	1	1	.118124	0
50 440 3	50	440	1341887	18	0	50	18	0	1 wives	1	8	0	1	0	1	1	1	1	1	1	1	1	1	2	2	0	1	1	1	1	sales w	1	1	1	1	1	1341887	2
50 441 3	50	441	1341887	18	0	50	18	0	1 wives	1	8	0	1	0	1	1	2	1	1	1	1	1	1	2	2	0	1	1	1	1	agricul	1	1	1	1	1	1341887	2
52 214 3	52	214	2964991	18	0	52	6	0	1 wives	1	2	0	1	0	1	1	1	1	1	1	1	1	1	0	0	0	1	1	1	1	subsist	1	1	1	1	1	2964991	2
53 383 6	53	383	1806921	18	0	53	16	1	0 wives	1	8	1	1	0	1	0	2	1	1	1	1	1	1	2	2	0	0	0	1	0	sales w	1	0	0	0	0	1806921	0
54 375 3	54	375	1438250	18	0	54	17	0	1 wives	1	8	0	0	1	1	0	2	0	1	1	1	1	1	0	0	0	1	1	1	1	subsist	1	1	1	1	1	143825	3
55 358 4	55	358	15572	18	0	55	4	0	1 wives	1	1	0	1	1	1	1	2	0	1	1	1	1	1	0	0	0	1	1	1	1	1t work	1	1	1	1	1	.015572	1
57 95 3	57	95	345855	18	0	57	12	1	1 wives	1	9	1	2	1	1	1	2	1	1	1	1	1	1	2	2	0	1	1	1	1	1t work	1	1	1	1	1	.345855	0
57 319 4	57	319	345855	18	0	57	12	1	1 wives	1	9	1	2	1	1	0	2	1	1	1	1	1	1	2	0	0	1	1	1	1	1t work	1	1	1	1	1	.345855	0
57 481 10	57	481	345855	18	0	57	12	1	1 wives	1	9	1	1	1	1	1	2	1	1	1	1	1	1	2	0	0	1	1	1	1	food pr	1	1	1	1	1	.345855	0
59 246 4	59	246	339587	18	0	59	23	1	1 wives	1	0	1	2	0	1	0	2	1	1	1	1	1	1	2	2	0	1	1	1	1	1t work	1	1	1	1	1	.339587	2
59 246 5	59	246	339587	18	0	59	23	1	1 wives	1	0	1	1	0	1	0	2	1	1	1	1	1	1	2	2	0	1	1	1	1	legal,	1	1	1	1	1	.339587	2
61 124 3	61	124	578950	18	0	61	23	1	1 wives	1	0	1	1	0	1	1	2	1	1	1	1	1	1	2	2	0	1	1	1	1	1t work	1	1	1	1	1	.57895	2
62 74 3	62	74	2473054	18	0	62	9	0	1 wives	1	7	0	0	1	1	1	2	0	1	1	1	1	1	0	0	0	1	1	1	1	subsist	1	1	1	1	1	2473054	0
63 336 4	63	336	41094	18	0	63	19	1	0 wives	1	5	1	1	0	1	0	2	1	1	1	1	1	1	2	0	0	0	0	1	0	0t work	0	0	0	0	1	.041094	2
64 129 7	64	129	176918	18	0	64	12	1	1 wives	1	9	1	1	1	1	1	2	1	1	1	1	1	1	2	2	0	1	1	1	1	drivers	1	1	1	1	1	.176918	0
65 450 3	65	450	135321	18	0	65	15	0	0 wives	1	3	0	1	0	1	1	1	1	1	1	1	1	1	2	2	0	0	0	1	0	station	1	1	0	0	0	.135321	0
66 347 3	66	347	2346821	18	0	66	7	0	1 wives	1	2	0	1	0	1	1	2	1	1	1	1	1	1	0	0	0	1	1	1	1	1t work	1	1	1	1	1	2346821	2
66 429 3	66	429	2346821	18	0	66	7	0	1 wives	1	2	0	1	0	1	1	1	1	1	1	1	1	1	0	0	0	1	1	1	1	refuse	1	1	1	1	1	2346821	2
66 470 4	66	470	2346821	18	0	66	7	0	1 wives	1	2	0	1	0	1	1	2	1	1	1	1	1	1	0	0	0	1	1	1	1	1t work	1	1	1	1	1	2346821	2
68 71 3	68	71	39684	18	0	68	22	0	1 wives	1	6	0	0	1	1	1	1	0	1	1	1	1	1	1	1	0	1	1	1	1	market-	1	1	1	1	1	.039684	1
70 175 3	70	175	244839	18	0	70	14	1	0 wives	1	3	1	1	2	0	1	2	1	1	1	1	1	1	2	0	0	0	0	1	0	agricul	1	1	0	0	0	.244839	0
71 135 8	71	135	172591	18	0	71	3	1	0 wives	1	1	1	1	1	1	1	1	1	1	1	1	0	0	2	2	0	0	0	1	0	0t work	0	0	0	0	0	.172591	0
74 10 3	74	10	70269	18	0	74	24	1	1 wives	1	4	1	1	0	0	1	0	1	1	1	1	1	1	2	1	0	1	1	1	1	street	1	1	1	1	1	.070269	2
76 471 3	76	471	1498097	18	0	76	18	0	1 wives	1	8	0	1	0	1	1	2	1	1	1	1	1	1	2	2	0	1	1	1	1	1t work	1	1	1	1	1	1498097	2
77 127 5	77	127	106143	18	0	77	13	0	1 wives	1	9	0	0	1	1	1	2	0	1	1	1	1	1	0	0	0	1	1	1	1	agricul	1	1	1	1	1	.106143	0
77 456 3	77	456	106143	18	0	77	13	0	1 wives	1	9	0	0	1	1	1	2	0	1	1	1	1	1	0	0	0	1	1	1	1	agricul	1	1	1	1	1	.106143	0
77 456 4	77	456	106143	18	0	77	13	0	1 wives	1	9	0	0	1	1	1	2	0	1	1	1	1	1	0	0	0	1	1	1	1	subsist	1	1	1	1	1	.106143	0
78 398 3	78	398	597025	18	0	78	2	0	0 wives	1	10	0	1	0	0	1	2	1	1	1	0	1	0	0	0	0	0	0	1	0	subsist	1	1	0	0	1	.597025	2
80 49 5	80	49	1615842	18	0	80	6	0	1 wives	1	2	0	1	0	1	1	1	1	1	1	1	1	1	0	0	0	1	1	1	1	subsist	1	1	1	1	1	1615842	2
80 75 5	80	75	1615842	18	0	80	6	0	1 wives	1	2	0	1	0	0	1	2	0	1	1	1	1	1	0	1	0	1	1	1	1	subsist	1	1	1	1	1	1615842	2
80 219 4	80	219	1615842	18	0	80	6	0	1 wives	1	2	0	0	1	1	1	2	1	1	1	1	1	1	0	0	0	1	1	1	1	1t work	1	1	1	1	1	1615842	1
81 227 3	81	227	725585	18	0	81	1	1	0 wives	1	10	1	1	0	0	1	2	1	1	1	1	0	0	2	0	0	0	0	1	0	refuse	1	1	0	0	1	.725585	2
83 331 6	83	331	542581	18	0	83	23	1	0 wives	1	0	1	1	0	1	1	2	1	1	1	1	1	1	2	2	0	0	0	1	0	0t work	0	0	0	0	1	.542581	2
84 147 2	84	147	711817	18	0	84	1	1	0 wives	1	10	1	1	0	0	0	0	1	1	1	0	0	0	2	1	0	0	0	1	0	0t work	0	0	0	0	1	.711817	2
85 59 4	85	59	918765	18	0	85	13	0	1 wives	1	9	0	1	1	1	0	2	1	1	1	1	1	1	2	2	0	1	1	1	1	1t work	1	1	1	1	1	.918765	0
87 96 3	87	96	1585931	18	0	87	18	0	0 wives	1	8	0	1	2	0	1	2	1	1	1	1	0	0	0	0	0	0	0	1	0	subsist	1	1	1	0	0	1585931	0
87 98 3	87	98	1585931	18	0	87	18	0	1 wives	1	8	0	1	2	1	1	2	1	1	1	1	1	1	1	2	0	1	1	1	1	subsist	1	1	1	1	1	1585931	0
87 247 4	87	247	1585931	18	0	87	18	0	1 wives	1	8	0	1	2	1	1	2	1	1	1	1	1	1	2	2	0	1	1	1	1	subsist	1	1	1	1	1	1585931	0
89 339 1	89	339	619352	18	0	89	2	0	1 wives	1	10	0	1	0	0	1	0	1	1	1	1	1	1	0	1	0	1	1	1	1	sales w	1	1	1	1	1	.619352	2
90 217 2	90	217	371745	18	0	90	23	1	0 wives	1	0	1	1	0	0	1	0	1	1	1	1	0	0	2	1	0	0	0	1	0	buildin	1	1	0	1	1	.371745	3
93 458 3	93	458	2780734	18	0	93	10	0	1 wives	1	7	0	1	1	0	1	2	1	1	1	1	1	1	0	0	0	1	1	1	1	subsist	1	1	1	1	1	2780734	1
94 145 2	94	145	676114	18	0	94	1	1	0 wives	1	10	1	1	0	0	0	1	1	1	1	1	1	1	2	2	0	0	0	1	0	refuse	1	1	0	0	0	.676114	0
94 446 4	94	446	676114	18	0	94	1	1	0 wives	1	10	1	1	1	0	1	0	1	1	1	1	0	0	2	2	0	0	0	1	0	electri	1	1	0	0	0	.676114	0
95 192 2	95	192	299346	18	0	95	13	0	1 wives	1	9	0	1	1	0	0	2	1	1	1	1	1	1	0	0	0	1	1	1	1	1t work	1	1	1	1	1	.299346	0
95 452 3	95	452	299346	18	0	95	13	0	1 wives	1	9	0	1	1	1	1	2	1	1	1	1	1	1	1	2	0	1	1	1	1	1t work	1	1	1	1	1	.299346	0
96 383 4	96	383	336516	18	0	96	13	0	1 wives	1	9	0	1	1	1	1	2	1	1	1	1	1	1	0	0	0	1	1	1	1	market-	1	1	1	1	1	.336516	0
97 357 2	97	357	583875	18	0	97	1	1	0 wives	1	10	1	1	0	0	0	1	1	1	1	1	1	1	2	2	0	0	0	1	0	0t work	0	0	0	0	0	.583875	0
97 448 3	97	448	583875	18	0	97	1	1	0 wives	1	10	1	1	0	1	0	2	1	1	1	0	0	0	2	0	0	0	0	1	0	informa	1	1	0	0	0	.583875	0
98 74 4	98	74	506810	18	0	98	2	0	1 wives	1	10	0	1	0	1	1	2	1	1	1	1	1	1	0	0	0	1	1	1	1	refuse	1	1	1	1	1	.50681	2
99 453 3	99	453	472845	18	0	99	2	0	1 wives	1	10	0	1	0	1	1	2	1	1	1	1	1	1	0	0	0	1	1	1	1	subsist	1	1	1	1	1	.472845	0
99 472 2	99	472	472845	18	0	99	2	0	1 wives	1	10	0	1	0	0	1	2	1	1	1	1	1	1	0	0	0	1	1	1	1	subsist	1	1	1	1	1	.472845	2
100 399 8	100	399	512822	18	0	100	23	1	0 wives	1	0	1	1	0	1	0	2	1	1	1	1	1	1	2	2	0	0	0	1	0	0t work	0	0	0	0	1	.512822	2
104 148 3	104	148	12040	18	0	104	20	0	1 wives	1	5	0	1	3	1	1	1	1	1	1	1	1	1	0	0	0	1	1	1	1	1t work	1	1	1	1	1	.01204	0
105 365 3	105	365	25557	18	0	105	20	0	0 wives	1	5	0	1	3	1	0	2	1	1	1	1	1	0	0	0	0	0	0	1	0	subsist	1	1	1	0	1	.025557	2
106 142 7	106	142	23477	18	0	106	20	0	0 wives	1	5	0	1	2	1	0	2	1	1	1	1	0	0	1	1	0	0	0	1	0	subsist	1	1	1	0	1	.023477	2
107 106 2	107	106	395239	18	0	107	23	1	0 wives	1	0	1	1	0	0	0	1	1	1	1	1	1	1	2	2	0	0	0	1	0	0t work	0	0	0	0	0	.395239	0
107 451 4	107	451	395239	18	0	107	23	1	0 wives	1	0	1	1	1	1	0	2	1	1	0	1	1	1	2	2	0	0	0	1	0	persona	1	0	0	0	1	.395239	2
109 416 2	109	416	1831756	18	0	109	7	0	0 wives	1	2	0	1	0	0	0	2	1	1	1	1	0	0	0	0	0	0	0	1	0	subsist	1	0	0	0	1	1831756	2
110 90 10	110	90	652770	18	0	110	23	1	1 wives	1	0	1	1	2	1	1	2	0	1	1	1	1	1	2	1	0	1	1	1	1	market-	1	1	1	1	1	.65277	3
110 95 5	110	95	652770	18	0	110	23	1	1 wives	1	0	1	1	0	1	1	2	1	1	1	1	1	1	2	2	0	1	1	1	1	persona	1	1	1	1	1	.65277	2
110 135 2	110	135	652770	18	0	110	23	1	0 wives	1	0	1	2	0	0	0	0	1	1	1	1	1	1	2	2	0	0	0	1	0	0t work	0	0	0	0	1	.65277	2
116 294 3	116	294	313737	18	0	116	13	0	1 wives	1	9	0	1	1	1	1	2	1	1	1	1	1	1	0	0	0	1	1	1	1	1t work	1	1	1	1	1	.313737	1
118 142 3	118	142	2743275	18	0	118	9	0	0 wives	1	7	0	1	2	0	0	1	1	1	1	1	0	0	2	2	0	0	0	1	0	subsist	1	1	0	0	0	2743275	0
119 198 5	119	198	1712218	18	0	119	18	0	1 wives	1	8	0	1	2	1	1	2	1	1	1	1	1	1	2	2	0	1	1	1	1	subsist	1	1	1	1	1	1712218	0
119 303 6	119	303	1712218	18	0	119	18	0	1 wives	1	8	0	1	2	1	0	1	1	1	1	1	1	1	2	2	0	1	1	1	1	subsist	1	1	1	1	1	1712218	0
120 400 3	120	400	1836689	18	0	120	7	0	1 wives	1	2	0	1	0	1	0	1	1	1	1	1	1	1	2	2	0	1	1	1	1	market-	1	1	1	1	1	1836689	0
120 439 3	120	439	1836689	18	0	120	7	0	0 wives	1	2	0	1	0	0	1	2	1	1	1	1	0	0	2	2	0	0	0	1	0	market-	1	1	0	0	1	1836689	2
121 19 5	121	19	1880474	18	0	121	7	0	0 wives	1	2	0	1	0	0	1	2	1	1	0	1	0	0	2	2	0	0	0	1	0	subsist	1	1	0	0	1	1880474	2
123 238 3	123	238	2838855	18	0	123	10	0	1 wives	1	7	0	1	1	1	1	1	1	1	1	1	1	1	2	2	0	1	1	1	1	refuse	1	1	1	1	1	2838855	0
124 106 3	124	106	91832	18	0	124	15	0	0 wives	1	3	0	1	2	1	1	2	1	1	1	0	0	0	1	1	0	0	0	1	0	subsist	1	1	0	0	0	.091832	0
124 186 2	124	186	91832	18	0	124	15	0	1 wives	1	3	0	1	0	0	1	2	1	1	1	1	1	1	0	0	0	1	1	1	1	1t work	1	1	1	1	1	.091832	0
124 357 3	124	357	91832	18	0	124	15	0	1 wives	1	3	0	1	2	0	1	2	1	1	1	1	1	1	0	0	0	1	1	1	1	1t work	1	1	1	1	1	.091832	0
124 420 4	124	420	91832	18	0	124	15	0	0 wives	1	3	0	1	2	1	1	2	1	1	0	0	0	0	1	1	0	0	0	1	0	subsist	1	1	0	0	0	.091832	0
126 67 4	126	67	1869522	18	0	126	18	0	1 wives	1	8	0	1	0	0	1	2	1	1	1	1	1	1	2	2	0	1	1	1	1	laboure	1	1	1	1	1	1869522	0
126 233 7	126	233	1869522	18	0	126	18	0	0 wives	1	8	0	1	2	1	1	0	1	1	1	1	0	0	2	2	0	0	0	1	0	refuse	1	0	0	0	0	1869522	0
126 277 2	126	277	1869522	18	0	126	18	0	1 wives	1	8	0	1	2	0	0	2	1	1	1	1	1	1	0	1	0	1	1	1	1	subsist	1	1	1	1	1	1869522	0
126 437 3	126	437	1869522	18	0	126	18	0	1 wives	1	8	0	1	2	1	1	2	1	1	1	1	1	1	2	2	0	1	1	1	1	subsist	1	1	1	1	1	1869522	0
126 444 4	126	444	1869522	18	0	126	18	0	1 wives	1	8	0	1	2	1	1	2	1	1	1	1	1	1	2	2	0	1	1	1	1	1t work	1	1	1	1	1	1869522	0
130 453 3	130	453	135101	18	0	130	4	0	1 wives	1	1	0	0	1	0	1	2	0	1	1	1	1	1	0	0	0	1	1	1	1	1t work	1	1	1	1	1	.135101	0
131 333 3	131	333	2905182	18	0	131	11	0	1 wives	1	7	0	1	0	0	0	2	1	1	1	1	1	1	1	2	0	1	1	1	1	subsist	1	1	1	1	1	2905182	3
132 485 2	132	485	1741683	18	0	132	6	0	1 wives	1	2	0	1	0	0	0	2	1	1	1	1	1	1	0	0	0	1	1	1	1	agricul	1	1	1	1	1	1741683	2
135 439 1	135	439	100984	18	0	135	4	0	1	2	1	0	1	2	0	1	0	1	1	1	1	0	0	0	0	1	0	0	2	1	agricul	1	1	0	0	0	.100984	0
136 99 5	136	99	735932	18	0	136	2	0	1 wives	1	10	0	0	0	1	1	2	0	1	1	1	1	1	0	0	0	1	1	1	1	subsist	1	1	1	1	1	.735932	2
138 413 2	138	413	292408	18	0	138	13	0	1	2	9	0	0	1	0	0	2	0	1	1	1	1	1	0	0	0	1	1	2	1	subsist	1	1	1	1	1	.292408	0
139 295 3	139	295	2644651	18	0	139	11	0	1 wives	1	7	0	1	0	1	1	1	1	1	1	1	1	1	2	2	0	1	1	1	1	market-	1	1	1	1	1	2644651	0
143 86 2	143	86	142266	18	0	143	2	0	1 wives	1	10	0	1	0	0	0	2	0	1	1	1	1	1	2	2	0	1	1	1	1	market-	1	1	1	1	1	.142266	2
143 379 4	143	379	142266	18	0	143	2	0	1 wives	1	10	0	1	0	1	1	2	1	1	1	1	1	1	0	0	0	1	1	1	1	1t work	1	1	1	1	1	.142266	2
145 392 3	145	392	555121	18	0	145	23	1	1 wives	1	0	1	1	0	1	1	2	1	1	1	1	1	1	2	2	0	1	1	1	1	refuse	1	1	1	1	1	.555121	2
146 78 2	146	78	191578	18	0	146	13	0	1 wives	1	9	0	1	1	1	0	1	1	1	1	1	1	1	0	0	0	1	1	1	1	subsist	1	1	1	1	1	.191578	0
149 75 3	149	75	3681165	18	0	149	8	1	0 wives	1	7	1	1	1	0	1	2	1	1	0	1	1	1	2	2	0	0	0	1	0	sales w	1	1	0	0	0	3681165	0
149 178 3	149	178	3681165	18	0	149	8	1	0 wives	1	7	1	1	0	0	1	2	1	1	1	1	1	1	2	2	0	0	0	1	0	sales w	1	1	0	0	0	3681165	0
149 446 2	149	446	3681165	18	0	149	8	1	1 wives	1	7	1	1	1	0	1	1	0	1	1	1	1	1	2	2	0	1	1	0	1	sales w	1	1	1	1	1	3681165	0
150 25 2	150	25	100331	18	0	150	15	0	1 wives	1	3	0	0	2	1	0	1	1	1	1	1	1	1	0	0	0	1	1	1	1	1t work	1	1	1	1	1	.100331	0
150 292 3	150	292	100331	18	0	150	15	0	0 wives	1	3	0	1	0	1	1	1	1	1	1	0	0	0	0	1	0	0	0	1	0	subsist	1	1	0	0	0	.100331	0
150 384 3	150	384	100331	18	0	150	15	0	0 wives	1	3	0	1	0	0	1	2	1	1	1	0	0	0	0	0	0	0	0	1	0	0t work	0	0	0	0	0	.100331	0
151 103 3	151	103	62405	18	0	151	24	1	1 wives	1	4	1	1	0	0	1	2	1	1	1	1	1	1	2	2	0	1	1	1	1	1t work	1	1	1	1	1	.062405	0
153 292 5	153	292	445923	18	0	153	23	1	1 wives	1	0	1	1	0	1	0	2	0	1	1	1	1	1	2	2	0	1	1	1	1	laboure	1	1	1	1	1	.445923	2
156 340 3	156	340	517369	18	0	156	2	0	1 wives	1	10	0	1	0	1	1	2	1	1	1	1	1	1	0	0	0	1	1	1	1	1t work	1	1	1	1	1	.517369	2
157 204 2	157	204	48463	18	0	157	21	1	1 wives	1	6	1	2	0	0	0	1	1	1	1	1	1	1	2	1	0	1	1	1	1	1t work	1	1	1	1	1	.048463	2
161 204 5	161	204	139117	18	0	161	15	0	1 wives	1	3	0	1	0	1	1	2	1	1	1	1	1	1	0	0	0	1	1	1	1	1t work	1	1	1	1	1	.139117	2
161 268 2	161	268	139117	18	0	161	15	0	0 wives	1	3	0	1	3	0	1	0	1	1	0	0	0	0	0	0	0	0	0	1	0	subsist	1	1	0	0	0	.139117	0
161 335 3	161	335	139117	18	0	161	15	0	1 wives	1	3	0	1	2	1	1	2	1	1	1	1	1	1	2	2	0	1	1	1	1	1t work	1	1	1	1	1	.139117	0
161 383 4	161	383	139117	18	0	161	15	0	1 wives	1	3	0	1	2	1	1	1	1	1	1	1	1	1	1	1	0	1	1	1	1	1t work	1	1	1	1	1	.139117	0
161 472 3	161	472	139117	18	0	161	15	0	0 wives	1	3	0	1	0	0	0	2	1	1	0	0	0	0	0	1	0	0	0	1	0	subsist	1	1	0	0	1	.139117	2
162 53 3	162	53	1464250	18	0	162	18	0	1 wives	1	8	0	1	0	0	1	2	1	1	1	1	1	1	2	2	0	1	1	1	1	sales w	1	1	1	1	1	146425	0
162 405 3	162	405	1464250	18	0	162	18	0	0 wives	1	8	0	1	2	1	1	2	1	1	1	1	0	0	2	2	0	0	0	1	0	subsist	1	1	0	0	0	146425	0
165 457 4	165	457	127236	18	0	165	15	0	1 wives	1	3	0	1	1	0	1	2	1	1	1	1	1	1	0	0	0	1	1	1	1	agricul	1	1	1	1	1	.127236	2
166 463 3	166	463	114037	18	0	166	25	0	1 wives	1	4	0	1	1	1	1	2	0	1	1	1	1	1	0	0	0	1	1	1	1	1t work	1	1	1	1	1	.114037	1
166 463 4	166	463	114037	18	0	166	25	0	1 wives	1	4	0	1	1	1	1	2	1	1	1	1	1	1	0	0	0	1	1	1	1	1t work	1	1	1	1	1	.114037	1
167 222 4	167	222	2015787	18	0	167	7	0	1 wives	1	2	0	1	0	1	1	2	1	1	1	1	1	1	2	2	0	1	1	1	1	subsist	1	1	1	1	1	2015787	2
168 153 9	168	153	85361	18	0	168	19	1	1 wives	1	5	1	1	2	1	1	2	1	1	1	1	1	1	2	0	0	1	1	1	1	subsist	1	1	1	1	1	.085361	2
168 153 10	168	153	85361	18	0	168	19	1	1 wives	1	5	1	1	2	1	1	2	1	1	1	1	1	1	2	0	0	1	1	1	1	subsist	1	1	1	1	1	.085361	0
169 128 3	169	128	2200012	18	0	169	7	0	1 wives	1	2	0	1	0	1	1	2	1	1	1	1	1	1	1	2	0	1	1	1	1	subsist	1	1	1	1	1	2200012	2
169 254 6	169	254	2200012	18	0	169	7	0	1 wives	1	2	0	1	0	1	1	2	1	1	1	1	1	1	1	1	0	1	1	1	1	subsist	1	1	1	1	1	2200012	2
169 271 5	169	271	2200012	18	0	169	7	0	1 wives	1	2	0	1	0	1	0	1	1	1	1	1	1	1	1	1	0	1	1	1	1	market-	1	1	1	1	1	2200012	2
169 271 9	169	271	2200012	18	0	169	7	0	1 wives	1	2	0	1	0	1	0	1	1	1	1	1	1	1	1	1	0	1	1	1	1	subsist	1	1	1	1	1	2200012	2
169 427 5	169	427	2200012	18	0	169	7	0	0 wives	1	2	0	1	0	1	1	2	1	1	0	0	0	0	2	2	0	0	0	1	0	subsist	1	1	0	0	1	2200012	2
171 39 3	171	39	156602	18	0	171	12	1	1 wives	1	9	1	0	1	0	0	2	1	1	1	1	1	1	2	1	0	1	1	1	1	1t work	1	1	1	1	1	.156602	0
171 481 3	171	481	156602	18	0	171	12	1	1 wives	1	9	1	1	1	1	1	2	1	1	1	1	1	1	2	0	0	1	1	1	1	1t work	1	1	1	1	1	.156602	0
174 353 3	174	353	1517292	18	0	174	17	0	1 wives	1	8	0	1	1	0	1	2	0	1	1	1	1	1	0	0	0	1	1	1	1	market-	1	1	1	1	1	1517292	0
175 133 3	175	133	2359884	18	0	175	11	0	1 wives	1	7	0	1	0	1	1	2	1	1	1	1	1	1	2	2	0	1	1	1	1	subsist	1	1	1	1	1	2359884	2
175 206 3	175	206	2359884	18	0	175	11	0	1 wives	1	7	0	1	1	1	1	2	1	1	1	1	1	1	2	2	0	1	1	1	1	subsist	1	1	1	1	1	2359884	3
176 159 4	176	159	1861891	18	0	176	6	0	1 wives	1	2	0	1	0	1	1	2	1	1	1	1	1	1	2	2	0	1	1	1	1	subsist	1	1	1	1	1	1861891	2
177 287 2	177	287	2713092	18	0	177	18	0	1 wives	1	8	0	1	2	0	1	2	0	1	1	1	1	1	0	1	0	1	1	1	1	subsist	1	1	1	1	1	2713092	2
177 486 2	177	486	2713092	18	0	177	18	0	1 wives	1	8	0	1	2	1	0	1	1	1	1	1	1	1	1	2	0	1	1	1	1	1t work	1	1	1	1	1	2713092	0
178 332 3	178	332	35602	18	0	178	4	0	1 wives	1	1	0	1	1	1	1	2	0	1	1	1	1	1	0	0	0	1	1	1	1	protect	1	1	1			.035602
181 321 3	181	321	757184	18	0	181	1	1	1 wives	1	10	1	1	0	1	1	2	1	1	1	1	1	1	2	1	0	1	1	1	1	refuse	1	1	1	1	1	.757184	2
182 255 4	182	255	1749957	18	0	182	17	0	0 wives	1	8	0	1	2	1	1	2	1	1	1	1	0	0	2	2	0	0	0	1	0	sales w	1	1	0	0	0	1749957	0
185 154 6	185	154	76098	18	0	185	24	1	0 wives	1	4	1	1	1	1	1	1	1	1	0	0	0	0	2	0	0	0	0	1	0	refuse	1	1	0	0	0	.076098	0
187 369 3	187	369	239444	18	0	187	13	0	1 wives	1	9	0	1	1	1	1	2	1	1	1	1	1	1	0	0	0	1	1	1	1	1t work	1	1	1	1	1	.239444	0
188 257 4	188	257	635896	18	0	188	2	0	1 wives	1	10	0	1	0	1	0	2	1	1	1	1	1	1	0	0	0	1	1	1	1	subsist	1	1	1	1	1	.635896	2
188 476 3	188	476	635896	18	0	188	2	0	1 wives	1	10	0	1	0	1	1	2	1	1	1	1	1	1	0	1	0	1	1	1	1	subsist	1	1	1	1	1	.635896	2
191 26 3	191	26	57080	18	0	191	4	0	0 wives	1	1	0	1	1	1	0	2	1	1	1	1	1	1	0	0	0	0	0	1	0	0t work	0	0	1	0	0	.05708	0
191 185 2	191	185	57080	18	0	191	4	0	0 wives	1	1	0	1	1	1	0	2	1	1	0	1	0	0	0	0	0	0	0	1	0	0t work	0	0	1	0	0	.05708	0
192 243 10	192	243	168160	18	0	192	4	0	1 wives	1	1	0	0	1	1	1	2	0	1	1	1	1	1	0	0	0	1	1	1	1	market-	1	1	1	1	1	.16816	0
193 219 3	193	219	123171	18	0	193	14	1	1 wives	1	3	1	1	0	1	1	2	1	1	1	1	1	1	0	0	0	1	1	1	1	1t work	1	1	1	1	1	.123171	0
194 442 2	194	442	64357	18	0	194	21	1	1 wives	1	6	1	1	1	0	1	0	1	1	1	1	1	1	2	0	0	1	1	1	1	sales w	1	1	1	1	1	.064357	1
197 54 7	197	54	38612	18	0	197	20	0	1 wives	1	5	0	1	0	1	1	2	1	1	1	1	1	1	2	2	0	1	1	1	1	persona	1	1	1	1	1	.038612	0
197 151 2	197	151	38612	18	0	197	20	0	0 wives	1	5	0	1	2	1	0	1	1	1	1	1	0	0	1	2	0	0	0	1	0	0t work	0	0	1	1	1	.038612	3
197 176 5	197	176	38612	18	0	197	20	0	1 wives	1	5	0	1	2	0	1	1	1	1	1	1	1	1	1	1	0	1	1	1	1	refuse	1	1	1	1	1	.038612	0
199 433 3	199	433	1609675	18	0	199	6	0	1 wives	1	2	0	1	0	1	1	2	1	1	1	1	1	1	0	0	0	1	1	1	1	refuse	1	1	1	1	1	1609675	2
199 433 4	199	433	1609675	18	0	199	6	0	1 wives	1	2	0	0	0	1	1	2	0	1	1	1	1	1	0	0	0	1	1	1	1	subsist	1	1	1	1	1	1609675	2
200 445 3	200	445	1292890	18	0	200	6	0	1 wives	1	2	0	0	0	1	1	2	1	1	1	1	1	1	0	0	0	1	1	1	1	subsist	1	1	1	1	1	129289	0
201 134 4	201	134	1855093	18	0	201	7	0	1 wives	1	2	0	1	0	1	1	2	0	1	1	1	1	1	2	2	0	1	1	1	1	subsist	1	1	1	1	1	1855093	2
202 240 2	202	240	60124	18	0	202	24	1	1 wives	1	4	1	1	1	0	1	0	1	1	1	1	1	1	2	1	0	1	1	1	1	food pr	1	1	1	1	1	.060124	1
203 310 2	203	310	276617	18	0	203	14	1	0 wives	1	3	1	2	0	0	0	0	1	1	1	1	0	0	2	1	0	0	0	1	0	buildin	1	1	0	0	0	.276617	0
204 224 4	204	224	1007193	18	0	204	17	0	1 wives	1	8	0	1	0	0	1	2	1	1	1	1	1	1	2	2	0	1	1	1	1	agricul	1	1	1	1	1	1007193	2
204 353 4	204	353	1007193	18	0	204	17	0	1 wives	1	8	0	1	0	1	1	2	1	1	1	1	1	1	2	2	0	1	1	1	1	agricul	1	1	1	1	1	1007193	2
205 287 3	205	287	142571	18	0	205	3	1	1 wives	1	1	1	1	1	0	1	0	1	1	1	1	1	1	2	0	0	1	1	1	1	laboure	1	1	1	1	1	.142571	1
206 45 6	206	45	1965487	18	0	206	7	0	1 wives	1	2	0	1	0	1	1	1	1	1	1	1	1	1	1	1	0	1	1	1	1	subsist	1	1	1	1	1	1965487	2
206 103 4	206	103	1965487	18	0	206	7	0	1 wives	1	2	0	1	0	1	1	2	1	1	1	1	1	1	2	2	0	1	1	1	1	subsist	1	1	1	1	1	1965487	2
206 459 3	206	459	1965487	18	0	206	7	0	1 wives	1	2	0	1	0	1	1	2	1	1	1	1	1	1	2	2	0	1	1	1	1	subsist	1	1	1	1	1	1965487	2
207 98 14	207	98	2032735	18	0	207	18	0	1 wives	1	8	0	1	0	1	1	2	0	1	1	1	1	1	2	2	0	1	1	1	1	sales w	1	1	1	1	1	2032735	2
207 450 3	207	450	2032735	18	0	207	18	0	1 wives	1	8	0	1	0	1	1	2	0	1	1	1	1	1	0	0	0	1	1	1	1	agricul	1	1	1	1	1	2032735	2
211 305 5	211	305	555029	18	0	211	23	1	1 wives	1	0	1	2	0	0	0	2	1	1	1	1	1	1	2	1	0	1	1	1	1	1t work	1	1	1	1	1	.555029	2
215 6 2	215	6	1338493	18	0	215	17	0	1 wives	1	8	0	1	2	0	0	2	1	1	1	1	1	1	0	0	0	1	1	1	1	subsist	1	1	1	1	1	1338493	0
215 35 3	215	35	1338493	18	0	215	17	0	1 wives	1	8	0	1	3	1	1	1	1	1	1	1	1	1	1	2	0	1	1	1	1	1t work	1	1	1	1	1	1338493	0
216 129 3	216	129	809016	18	0	216	17	0	0 wives	1	8	0	1	2	0	1	2	1	1	1	1	1	1	1	2	0	0	0	1	0	sales w	1	1	0	0	1	.809016	2
216 281 5	216	281	809016	18	0	216	17	0	0 wives	1	8	0	1	2	1	1	2	1	1	1	1	1	1	2	2	0	0	0	1	0	0t work	0	0	0	0	0	.809016	0
217 200 7	217	200	1558188	18	0	217	17	0	1 wives	1	8	0	0	0	1	1	2	0	1	1	1	1	1	0	0	0	1	1	1	1	refuse	1	1	1	1	1	1558188	2
217 278 3	217	278	1558188	18	0	217	17	0	1 wives	1	8	0	1	0	1	1	1	1	1	1	1	1	1	1	1	0	1	1	1	1	laboure	1	1	1	1	1	1558188	2
218 93 3	218	93	1936268	18	0	218	7	0	1 wives	1	2	0	0	0	0	1	2	0	1	1	1	1	1	2	2	0	1	1	0	1	subsist	1	1	1	1	1	1936268	2
218 306 3	218	306	1936268	18	0	218	7	0	1 wives	1	2	0	1	0	0	1	2	1	1	1	1	1	1	2	2	0	1	1	1	1	subsist	1	1	1	1	1	1936268	2
218 420 4	218	420	1936268	18	0	218	7	0	1 wives	1	2	0	1	0	0	1	2	1	1	1	1	1	1	2	2	0	1	1	0	1	market-	1	1	1	1	1	1936268	2
220 429 3	220	429	858746	18	0	220	2	0	1 wives	1	10	0	1	0	0	1	2	0	1	1	1	1	1	2	2	0	1	1	1	1	refuse	1	1	1	1	1	.858746	2
220 433 3	220	433	858746	18	0	220	2	0	1 wives	1	10	0	1	0	0	0	1	1	1	1	1	1	1	2	2	0	1	1	1	1	buildin	1	1	1	1	1	.858746	2
221 312 4	221	312	77810	18	0	221	19	1	1 wives	1	5	1	1	0	1	1	1	1	1	1	1	1	1	2	0	0	1	1	1	1	refuse	1	1	1	1	1	.07781	2
221 392 4	221	392	77810	18	0	221	19	1	1 wives	1	5	1	1	0	1	1	1	1	1	1	1	1	1	2	1	0	1	1	1	1	refuse	1	1	1	1	1	.07781	2
223 438 2	223	438	1392845	18	0	223	18	0	1 wives	1	8	0	1	1	1	0	1	1	1	1	1	1	1	2	2	0	1	1	1	1	subsist	1	1	1	1	1	1392845	0
224 253 5	224	253	47241	18	0	224	24	1	1 wives	1	4	1	1	1	1	1	2	1	1	1	1	1	1	2	2	0	1	1	1	1	1t work	1	1	1	1	1	.047241	0
224 282 3	224	282	47241	18	0	224	24	1	1 wives	1	4	1	1	1	1	0	2	1	1	1	1	1	1	2	1	0	1	1	1	1	1t work	1	1	1	1	1	.047241	0
225 72 5	225	72	436884	18	0	225	23	1	0 wives	1	0	1	1	0	1	0	1	1	1	1	1	1	1	2	2	0	0	0	1	0	0t work	0	0	0	0	1	.436884	2
225 185 5	225	185	436884	18	0	225	23	1	1 wives	1	0	1	1	0	1	0	1	1	1	1	1	1	1	2	2	0	1	1	1	1	metal,	1	1	1	1	1	.436884	2
228 321 1	228	321	48327	18	0	228	21	1	1 wives	1	6	1	2	1	0	1	0	1	1	1	1	1	1	2	1	0	1	1	1	1	refuse	1	1	1	1	1	.048327	1
229 204 3	229	204	1978889	18	0	229	7	0	1 wives	1	2	0	1	0	0	1	1	1	1	1	1	1	1	2	2	0	1	1	1	1	market-	1	1	1	1	1	1978889	2
229 363 3	229	363	1978889	18	0	229	7	0	1 wives	1	2	0	1	0	1	1	1	1	1	1	1	1	1	2	2	0	1	1	1	1	subsist	1	1	1	1	1	1978889	2
230 441 4	230	441	239990	18	0	230	3	1	0 wives	1	1	1	1	2	1	1	1	1	1	0	1	1	1	2	0	0	0	0	1	0	0t work	0	0	0	0	0	.23999	0
233 185 8	233	185	45888	18	0	233	20	0	1 wives	1	5	0	1	2	1	0	1	0	1	1	1	1	1	0	0	0	1	1	1	1	market-	1	1	1	1	1	.045888	1
234 121 2	234	121	2206234	18	0	234	9	0	0 wives	1	7	0	1	2	1	0	1	1	1	1	1	0	0	0	0	0	0	0	1	0	subsist	1	1	0	0	0	2206234	0
237 122 3	237	122	445246	18	0	237	1	1	0 wives	1	10	1	1	0	1	1	2	1	1	1	1	1	1	2	2	0	0	0	1	0	metal,	1	1	0	0	0	.445246	0
239 183 7	239	183	335642	18	0	239	13	0	1 wives	1	9	0	1	1	1	1	0	1	1	1	1	1	1	0	0	0	1	1	1	1	1t work	1	1	1	1	1	.335642	0
239 356 2	239	356	335642	18	0	239	13	0	1 wives	1	9	0	1	1	0	0	2	1	1	1	1	1	1	2	2	0	1	1	1	1	1t work	1	1	1	1	1	.335642	0
239 419 2	239	419	335642	18	0	239	13	0	1 wives	1	9	0	1	1	0	0	1	1	1	1	1	1	1	0	0	0	1	1	1	1	1t work	1	1	1	1	1	.335642	0
240 165 2	240	165	67314	18	0	240	21	1	0 wives	1	6	1	1	0	0	0	2	1	1	1	1	1	1	2	2	0	0	0	1	0	0t work	0	0	0	0	0	.067314	0
243 71 2	243	71	37842	18	0	243	20	0	0 wives	1	5	0	1	2	0	0	2	1	1	1	1	0	0	0	0	0	0	0	1	0	refuse	1	1	1	0	0	.037842	0
243 322 5	243	322	37842	18	0	243	20	0	0 wives	1	5	0	1	2	0	1	1	1	1	1	1	0	0	0	1	0	0	0	1	0	refuse	1	1	0	0	0	.037842	0
245 106 3	245	106	2798227	18	0	245	10	0	1 wives	1	7	0	1	1	0	1	2	1	1	1	1	1	1	0	0	0	1	1	1	1	subsist	1	1	1	1	1	2798227	1
245 425 1	245	425	2798227	18	0	245	10	0	1 wives	1	7	0	0	1	0	1	0	0	1	1	1	1	1	0	0	0	1	1	1	1	subsist	1	1	1	1	1	2798227	1
246 176 4	246	176	99671	18	0	246	15	0	1 wives	1	3	0	1	1	1	1	0	0	1	1	1	1	1	0	0	0	1	1	1	1	subsist	1	1	1	1	1	.099671	1
246 262 3	246	262	99671	18	0	246	15	0	1 wives	1	3	0	1	0	1	1	2	1	1	1	1	1	1	0	0	0	1	1	1	1	1t work	1	1	1	1	1	.099671	0
249 437 6	249	437	58381	18	0	249	4	0	1 wives	1	1	0	0	1	1	1	2	0	1	1	1	1	1	0	0	0	1	1	1	1	market-	1	1	1	1	1	.058381	1
251 89 4	251	89	236506	18	0	251	13	0	1 wives	1	9	0	0	1	0	0	2	0	1	1	1	1	1	0	0	0	1	1	1	1	agricul	1	1	1	1	1	.236506	0
252 260 2	252	260	679851	18	0	252	23	1	0 wives	1	0	1	1	0	0	0	1	1	1	1	1	1	1	2	2	0	0	0	1	0	informa	1	1	0	1	1	.679851	3
253 304 3	253	304	1186365	18	0	253	2	0	0 wives	1	10	0	1	0	1	1	2	1	1	0	1	1	1	2	2	0	0	0	1	0	sales w	1	1	0	0	1	1186365	2
253 478 3	253	478	1186365	18	0	253	2	0	1 wives	1	10	0	1	0	1	0	2	1	1	1	1	1	1	1	2	0	1	1	1	1	subsist	1	1	1	1	1	1186365	2
254 479 3	254	479	1725069	18	0	254	7	0	1 wives	1	2	0	1	1	1	1	2	1	1	1	1	1	1	0	0	0	1	1	1	1	subsist	1	1	1	1	1	1725069	0
255 351 6	255	351	529414	18	0	255	2	0	1 wives	1	10	0	1	0	1	1	2	0	1	1	1	1	1	0	0	0	1	1	1	1	laboure	1	1	1	1	1	.529414	2
258 230 3	258	230	764602	18	0	258	2	0	1 wives	1	10	0	1	0	0	1	2	1	1	1	1	1	1	0	0	0	1	1	1	1	1t work	1	1	1	1	1	.764602	2
258 230 4	258	230	764602	18	0	258	2	0	1 wives	1	10	0	1	0	0	1	2	1	1	1	1	1	1	0	0	0	1	1	1	1	refuse	1	1	1	1	1	.764602	2
259 255 6	259	255	3205187	18	0	259	7	0	1 wives	1	2	0	0	0	1	1	2	0	1	1	1	1	1	2	2	0	1	1	1	1	subsist	1	1	1	1	1	3205187	2
260 381 4	260	381	9344	18	0	260	20	0	1 wives	1	5	0	1	3	1	1	2	0	1	1	1	1	1	0	0	0	1	1	1	1	subsist	1	1	1	1	1	.009344	0
261 161 3	261	161	465131	18	0	261	23	1	1 wives	1	0	1	1	0	0	0	2	1	1	1	1	1	1	2	1	0	1	1	1	1	food pr	1	1	1	1	1	.465131	2
261 454 10	261	454	465131	18	0	261	23	1	0 wives	1	0	1	1	1	1	1	1	1	1	1	1	1	1	2	2	0	0	0	1	0	0t work	0	0	0	0	1	.465131	2
262 130 4	262	130	1580454	18	0	262	17	0	1 wives	1	8	0	1	1	1	0	2	1	1	1	1	1	1	0	1	0	1	1	1	1	subsist	1	1	1	1	1	1580454	1
263 257 4	263	257	124287	18	0	263	4	0	0 wives	1	1	0	1	1	1	0	2	1	1	1	1	0	0	0	0	0	0	0	1	0	0t work	0	0	0	0	0	.124287	0
264 242 1	264	242	407089	18	0	264	23	1	1 wives	1	0	1	1	1	0	1	0	0	1	1	1	1	1	2	0	0	1	1	1	1	laboure	1	1	1	1	1	.407089	0
264 242 3	264	242	407089	18	0	264	23	1	1 wives	1	0	1	1	1	0	1	0	1	1	1	1	1	1	2	0	0	1	1	1	1	buildin	1	1	1	1	1	.407089	0
264 426 2	264	426	407089	18	0	264	23	1	0 wives	1	0	1	1	2	0	1	0	1	1	1	1	0	0	2	1	0	0	0	1	0	refuse	1	1	0	0	0	.407089	0
265 284 3	265	284	54112	18	0	265	20	0	0 wives	1	5	0	1	2	0	1	2	1	1	0	1	0	0	0	0	0	0	0	1	0	subsist	1	1	0	0	0	.054112	0
265 400 1	265	400	54112	18	0	265	20	0	0 wives	1	5	0	1	2	0	1	0	1	1	1	1	0	0	1	1	0	0	0	1	0	market-	1	1	1	0	0	.054112	0
266 46 1	266	46	19032	18	0	266	20	0	1 wives	1	5	0	1	2	0	1	0	0	1	1	1	1	1	0	0	0	1	1	1	1	refuse	1	1	1	1	1	.019032	0
266 437 4	266	437	19032	18	0	266	20	0	1 wives	1	5	0	0	2	1	0	1	0	1	1	1	1	1	0	0	0	1	1	1	1	1t work	1	1	1	1	1	.019032	0
267 309 4	267	309	1973113	18	0	267	6	0	1 wives	1	2	0	0	1	1	1	1	0	1	1	1	1	1	1	2	0	1	1	1	1	subsist	1	1	1	1	1	1973113	0
267 345 3	267	345	1973113	18	0	267	6	0	1 wives	1	2	0	0	1	1	1	2	0	1	1	1	1	1	2	2	0	1	1	1	1	subsist	1	1	1	1	1	1973113	2
267 388 3	267	388	1973113	18	0	267	6	0	1 wives	1	2	0	0	1	1	1	2	0	1	1	1	1	1	0	0	0	1	1	1	1	market-	1	1	1	1	1	1973113	0
267 442 3	267	442	1973113	18	0	267	6	0	1 wives	1	2	0	0	1	0	1	2	0	1	1	1	1	1	0	0	0	1	1	1	1	market-	1	1	1	1	1	1973113	0
269 308 3	269	308	429183	18	0	269	13	0	1 wives	1	9	0	1	1	1	0	2	1	1	1	1	1	1	0	0	0	1	1	1	1	1t work	1	1	1	1	1	.429183	0
271 403 3	271	403	1587958	18	0	271	18	0	1 wives	1	8	0	1	1	0	0	1	1	1	1	1	1	1	1	2	0	1	1	1	1	subsist	1	1	1	1	1	1587958	0
273 163 6	273	163	68594	18	0	273	24	1	1 wives	1	4	1	1	0	1	0	2	1	1	1	1	1	1	2	2	0	1	1	1	1	1t work	1	1	1	1	1	.068594	2
273 163 7	273	163	68594	18	0	273	24	1	0 wives	1	4	1	2	0	1	0	2	1	1	0	1	1	1	2	2	0	0	0	1	0	0t work	0	0	0	0	0	.068594	0
275 345 3	275	345	133594	18	0	275	15	0	1 wives	1	3	0	1	1	0	0	2	1	1	1	1	1	1	1	2	0	1	1	1	1	subsist	1	1	1	1	1	.133594	1
275 455 2	275	455	133594	18	0	275	15	0	1 wives	1	3	0	1	1	1	0	1	1	1	1	1	1	1	0	0	0	1	1	1	1	agricul	1	1	1	1	1	.133594	1
277 157 3	277	157	481560	18	0	277	12	1	1 wives	1	9	1	1	1	1	1	2	1	1	1	1	1	1	2	0	0	1	1	1	1	1t work	1	1	1	1	1	.48156	0
277 196 4	277	196	481560	18	0	277	12	1	1 wives	1	9	1	1	1	1	1	2	1	1	1	1	1	1	2	0	0	1	1	1	1	1t work	1	1	1	1	1	.48156	0
277 252 2	277	252	481560	18	0	277	12	1	1 wives	1	9	1	1	1	1	0	1	1	1	1	1	1	1	2	0	0	1	1	1	1	1t work	1	1	1	1	1	.48156	0
277 328 6	277	328	481560	18	0	277	12	1	1 wives	1	9	1	0	1	1	0	2	0	1	1	1	1	1	2	1	0	1	1	1	1	sales w	1	1	1	1	1	.48156	0
277 393 2	277	393	481560	18	0	277	12	1	1 wives	1	9	1	1	1	0	0	2	1	1	1	1	1	1	2	0	0	1	1	1	1	1t work	1	1	1	1	1	.48156	0
279 208 3	279	208	1569067	18	0	279	6	0	1	2	2	0	1	0	1	1	2	1	1	1	1	1	1	0	0	0	1	1	2	1	subsist	1	1	1	1	1	1569067	2
280 174 2	280	174	2077768	18	0	280	9	0	0 wives	1	7	0	1	0	0	0	2	1	1	1	1	0	0	0	0	0	0	0	1	0	subsist	1	1	0	0	0	2077768	0
280 286 3	280	286	2077768	18	0	280	9	0	1	2	7	0	1	0	0	1	2	1	1	1	1	0	0	2	2	0	0	0	2	1	subsist	1	1	0	0	0	2077768	0
280 389 8	280	389	2077768	18	0	280	9	0	0 wives	1	7	0	1	0	1	1	1	1	1	1	1	0	0	2	2	0	0	0	1	0	subsist	1	1	0	0	0	2077768	0
281 95 1	281	95	92854	18	0	281	25	0	1	2	4	0	1	1	0	1	0	1	1	1	1	1	1	1	1	0	0	0	2	1	subsist	1	1	1	1	0	.092854	1
281 296 3	281	296	92854	18	0	281	25	0	0 wives	1	4	0	1	1	0	1	2	1	1	1	1	0	0	1	1	0	0	0	1	0	subsist	1	1	0	1	0	.092854	1
282 79 1	282	79	202388	18	0	282	24	1	0 wives	1	4	1	1	0	0	1	0	1	1	1	1	1	1	2	0	0	0	0	1	0	laboure	1	1	0	1	1	.202388	3
284 282 6	284	282	36910	18	0	284	19	1	0 wives	1	5	1	1	2	1	0	0	1	1	1	1	0	0	0	0	0	0	0	1	0	subsist	1	0	0	0	0	.03691	0
285 155 3	285	155	140408	18	0	285	15	0	0 wives	1	3	0	1	1	1	0	2	1	1	1	1	0	0	1	1	0	1	0	1	0	agricul	1	1	0	1	0	.140408	1
286 12 3	286	12	2521903	18	0	286	8	1	1 wives	1	7	1	1	0	0	1	1	1	1	1	1	1	1	2	2	0	1	1	1	1	1t work	1	1	1	1	1	2521903	2
288 33 4	288	33	38207	18	0	288	22	0	1 wives	1	6	0	1	1	1	1	2	1	1	1	1	1	1	1	1	0	1	1	1	1	1t work	1	1	1	1	1	.038207	1
288 122 3	288	122	38207	18	0	288	22	0	1 wives	1	6	0	0	1	0	1	2	0	1	1	1	1	1	1	1	0	1	1	1	1	market-	1	1	1	1	1	.038207	1
289 368 7	289	368	3434306	18	0	289	11	0	1 wives	1	7	0	1	1	1	1	1	1	1	1	1	1	1	0	1	0	1	1	1	1	market-	1	1	1	1	1	3434306	1
292 414 4	292	414	3100117	18	0	292	5	1	1 wives	1	2	1	1	0	1	1	2	1	1	1	1	1	1	2	0	0	1	1	1	1	subsist	1	1	1	1	1	3100117	0
294 219 7	294	219	2393649	18	0	294	9	0	1 wives	1	7	0	1	0	1	1	1	1	1	1	1	1	1	1	2	0	1	1	1	1	subsist	1	1	1	1	1	2393649	2
294 403 4	294	403	2393649	18	0	294	9	0	1 wives	1	7	0	1	0	0	1	1	0	1	1	1	1	1	0	0	0	1	1	1	1	subsist	1	1	1	1	1	2393649	0
295 269 2	295	269	1312048	18	0	295	7	0	1 wives	1	2	0	1	1	0	0	2	0	1	1	1	1	1	0	0	0	1	1	1	1	subsist	1	1	1	1	1	1312048	1
295 440 3	295	440	1312048	18	0	295	7	0	0 wives	1	2	0	1	0	1	1	2	1	1	1	1	0	0	1	1	0	0	0	1	0	subsist	1	1	0	0	1	1312048	2
296 129 2	296	129	1801792	18	0	296	2	0	0 wives	1	10	0	1	0	0	0	1	1	1	0	1	0	0	1	1	0	0	0	1	0	refuse	1	1	1	0	1	1801792	2
296 368 3	296	368	1801792	18	0	296	2	0	0 wives	1	10	0	1	0	0	1	2	1	1	0	1	1	1	0	0	0	0	0	1	0	refuse	1	1	0	0	0	1801792	0
297 161 4	297	161	1622452	18	0	297	16	1	0 wives	1	8	1	1	2	1	0	1	1	1	1	1	1	1	2	0	0	0	0	1	0	laboure	1	1	1	0	0	1622452	0
297 457 3	297	457	1622452	18	0	297	16	1	0 wives	1	8	1	1	2	0	0	2	1	1	1	1	1	1	2	0	0	0	0	1	0	metal,	1	1	0	0	0	1622452	0
298 57 3	298	57	545668	18	0	298	2	0	0 wives	1	10	0	1	0	0	1	2	1	1	0	0	0	0	0	0	0	0	0	1	0	subsist	1	1	0	0	1	.545668	2
299 28 4	299	28	50751	18	0	299	20	0	0 wives	1	5	0	1	0	0	1	2	1	1	1	1	0	0	2	2	0	0	0	1	0	market-	1	1	0	0	1	.050751	2
299 139 3	299	139	50751	18	0	299	20	0	0 wives	1	5	0	1	3	0	0	0	1	1	1	1	0	0	2	2	0	0	0	1	0	market-	1	1	1	0	1	.050751	2
299 326 3	299	326	50751	18	0	299	20	0	1 wives	1	5	0	1	0	1	1	2	1	1	1	1	1	1	2	2	0	1	1	1	1	market-	1	1	1	1	1	.050751	2
300 135 3	300	135	574976	18	0	300	2	0	1 wives	1	10	0	1	0	1	1	2	1	1	1	1	1	1	1	1	0	1	1	1	1	subsist	1	1	1	1	1	.574976	2
300 227 2	300	227	574976	18	0	300	2	0	1 wives	1	10	0	0	0	0	0	2	1	1	1	1	1	1	0	0	0	1	1	1	1	subsist	1	1	1	1	1	.574976	2
301 57 3	301	57	249563	18	0	301	13	0	1 wives	1	9	0	1	1	1	0	1	1	1	1	1	1	1	0	0	0	1	1	1	1	1t work	1	1	1	1	1	.249563	0
303 184 3	303	184	3563461	18	0	303	10	0	0 wives	1	7	0	1	0	0	1	1	1	1	1	0	0	0	0	0	0	0	0	1	0	subsist	1	1	0	0	1	3563461	2
304 64 4	304	64	4176293	18	0	304	8	1	0 wives	1	7	1	1	2	0	1	0	1	1	1	1	0	0	2	0	0	0	0	1	0	subsist	1	1	0	0	0	4176293	0
304 402 4	304	402	4176293	18	0	304	8	1	0 wives	1	7	1	1	2	0	0	2	1	1	1	1	0	0	2	0	0	0	0	1	0	subsist	1	1	0	0	1	4176293	2
310 117 3	310	117	1892011	18	0	310	7	0	1 wives	1	2	0	1	0	1	1	2	1	1	1	1	1	1	2	2	0	1	1	1	1	market-	1	1	1	1	1	1892011	2
310 175 4	310	175	1892011	18	0	310	7	0	1 wives	1	2	0	1	0	1	1	2	1	1	1	1	1	1	0	0	0	1	1	1	1	subsist	1	1	1	1	1	1892011	2
312 281 4	312	281	1876842	18	0	312	6	0	1 wives	1	2	0	1	0	1	1	2	1	1	1	1	1	1	0	0	0	1	1	1	1	subsist	1	1	1	1	1	1876842	2
312 308 3	312	308	1876842	18	0	312	6	0	1 wives	1	2	0	1	0	0	1	2	1	1	1	1	1	1	0	0	0	1	1	1	1	subsist	1	1	1	1	1	1876842	2
312 322 9	312	322	1876842	18	0	312	6	0	1 wives	1	2	0	1	0	1	1	2	1	1	1	1	1	1	2	2	0	1	1	1	1	subsist	1	1	1	1	1	1876842	2
312 444 3	312	444	1876842	18	0	312	6	0	1 wives	1	2	0	1	0	1	1	2	0	1	1	1	1	1	1	1	0	1	1	1	1	subsist	1	1	1	1	1	1876842	2
313 6 2	313	6	1490920	18	0	313	17	0	1 wives	1	8	0	1	2	0	1	2	1	1	1	1	1	1	0	0	0	1	1	1	1	1t work	1	1	1	1	1	149092	2
313 251 1	313	251	1490920	18	0	313	17	0	0 wives	1	8	0	1	2	0	1	0	1	1	1	1	1	0	2	2	0	0	0	1	0	sales w	1	1	0	0	0	149092	0
314 39 3	314	39	362398	18	0	314	23	1	0 wives	1	0	1	1	1	1	1	2	1	1	1	1	1	1	2	2	0	0	0	1	0	0t work	0	0	0	0	0	.362398	0
314 209 3	314	209	362398	18	0	314	23	1	1 wives	1	0	1	1	0	1	1	2	1	1	1	1	1	1	2	2	0	1	1	1	1	1t work	1	1	1	1	1	.362398	2
315 366 4	315	366	26975	18	0	315	20	0	1 wives	1	5	0	1	2	1	1	1	1	1	1	1	1	1	0	0	0	1	1	1	1	1t work	1	1	1	1	1	.026975	0
315 435 4	315	435	26975	18	0	315	20	0	1 wives	1	5	0	1	3	1	1	2	0	1	1	1	1	1	0	0	0	1	1	1	1	subsist	1	1	1	1	1	.026975	0
317 217 5	317	217	132027	18	0	317	14	1	0 wives	1	3	1	1	0	0	1	2	1	1	1	1	1	1	2	2	0	0	0	1	0	sales w	1	1	0	0	1	.132027	2
318 214 3	318	214	128342	18	0	318	13	0	1 wives	1	9	0	1	1	1	1	2	1	1	1	1	1	1	0	0	0	1	1	1	1	1t work	1	1	1	1	1	.128342	0
319 485 3	319	485	4217031	18	0	319	8	1	1 wives	1	7	1	1	0	0	0	1	1	1	1	1	1	1	2	0	0	1	1	1	1	refuse	1	1	1	1	1	4217031	2
320 483 1	320	483	143606	18	0	320	15	0	1	2	3	0	1	0	0	1	0	1	1	1	1	1	1	0	0	1	1	1	2	1	subsist	1	1	1	1	1	.143606	2
322 177 3	322	177	2779238	18	0	322	5	1	1 wives	1	2	1	1	0	1	1	2	1	1	1	1	1	1	0	0	0	1	1	1	1	subsist	1	1	1	1	1	2779238	2
323 52 3	323	52	137260	18	0	323	13	0	1 wives	1	9	0	1	1	1	0	2	1	1	1	1	1	1	0	0	1	1	1	0	1	1t work	1	1	1	1	1	.13726	1
324 391 1	324	391	132094	18	0	324	15	0	1 wives	1	3	0	1	1	0	1	0	1	1	1	1	1	1	1	2	0	1	1	1	1	agricul	1	1	1	1	1	.132094	0
325 200 1	325	200	1387407	18	0	325	18	0	1 wives	1	8	0	1	2	0	1	0	0	1	1	1	1	1	2	2	0	1	1	1	1	subsist	1	1	1	1	1	1387407	3
326 429 1	326	429	37554	18	0	326	20	0	1 wives	1	5	0	1	2	0	1	0	1	1	1	1	1	1	0	0	0	1	1	1	1	subsist	1	1	1	1	1	.037554	0
327 114 3	327	114	1907223	18	0	327	6	0	1 wives	1	2	0	0	0	0	1	1	0	1	1	1	1	1	2	2	0	1	1	1	1	subsist	1	1	1	1	1	1907223	2
327 137 3	327	137	1907223	18	0	327	6	0	1 wives	1	2	0	1	0	1	1	2	1	1	1	1	1	1	2	2	0	1	1	1	1	subsist	1	1	1	1	1	1907223	2
327 345 3	327	345	1907223	18	0	327	6	0	1 wives	1	2	0	1	0	1	0	2	1	1	1	1	1	1	1	1	0	1	1	1	1	1t work	1	1	1	1	1	1907223	2
327 444 4	327	444	1907223	18	0	327	6	0	1 wives	1	2	0	1	0	1	1	2	1	1	1	1	1	1	1	2	0	1	1	1	1	subsist	1	1	1	1	1	1907223	2
328 177 3	328	177	250150	18	0	328	13	0	1 wives	1	9	0	0	1	0	0	2	0	1	1	1	1	1	0	0	0	1	1	1	1	subsist	1	1	1	1	1	.25015	0
328 345 1	328	345	250150	18	0	328	13	0	1	2	9	0	0	1	0	1	0	0	1	1	1	1	1	0	0	0	1	1	2	1	subsist	1	1	1	1	1	.25015	1
330 41 3	330	41	392550	18	0	330	23	1	0 wives	1	0	1	1	0	0	1	2	1	1	1	1	1	1	2	2	0	0	0	1	0	0t work	0	0	0	0	1	.39255	2
330 167 5	330	167	392550	18	0	330	23	1	1 wives	1	0	1	1	2	0	1	2	1	1	1	1	1	1	2	2	0	1	1	1	1	1t work	1	1	1	1	1	.39255	0
331 76 5	331	76	1732199	18	0	331	17	0	1 wives	1	8	0	1	2	1	1	2	1	1	1	1	1	1	2	2	0	1	1	1	1	1t work	1	1	1	1	1	1732199	0
331 210 4	331	210	1732199	18	0	331	17	0	1 wives	1	8	0	1	2	0	1	2	1	1	1	1	1	1	1	2	0	1	1	1	1	1t work	1	1	1	1	1	1732199	0
332 216 3	332	216	192234	18	0	332	3	1	1 wives	1	1	1	1	1	1	1	2	1	1	1	1	1	1	2	0	0	1	1	1	1	1t work	1	1	1	1	1	.192234	0
332 227 4	332	227	192234	18	0	332	3	1	1 wives	1	1	1	1	1	0	1	0	1	1	1	1	1	1	2	0	0	1	1	1	1	subsist	1	1	1	1	1	.192234	0
334 286 3	334	286	130999	18	0	334	4	0	1 wives	1	1	0	1	1	1	1	2	1	1	1	1	1	1	0	0	0	1	1	1	1	sales w	1	1	1	1	1	.130999	0
334 402 3	334	402	130999	18	0	334	4	0	0 wives	1	1	0	1	1	1	0	0	1	1	1	1	0	0	0	0	0	0	0	0	1	market-	1	1	0	0	0	.130999	0
335 328 2	335	328	118254	18	0	335	15	0	0 wives	1	3	0	1	1	0	0	2	1	1	1	0	0	0	0	0	0	0	0	1	0	subsist	1	1	0	0	1	.118254	2
336 221 5	336	221	82161	18	0	336	4	0	1	2	1	0	0	1	1	1	0	0	1	1	1	1	1	0	0	0	1	1	2	1	agricul	1	1	1	1	1	.082161	0
336 278 3	336	278	82161	18	0	336	4	0	1 wives	1	1	0	1	1	0	1	2	1	1	1	1	1	1	0	0	0	1	1	1	1	market-	1	1	1	1	1	.082161	0
336 343 4	336	343	82161	18	0	336	4	0	1 wives	1	1	0	0	1	0	1	1	0	1	1	1	1	1	0	0	0	1	1	1	1	agricul	1	1	1	1	1	.082161	0
337 74 3	337	74	1987981	18	0	337	18	0	1 wives	1	8	0	1	0	0	1	2	0	1	1	1	1	1	0	0	0	1	1	1	1	market-	1	1	1	1	1	1987981	0
340 59 2	340	59	932263	18	0	340	2	0	1 wives	1	10	0	1	0	0	0	1	0	1	1	1	1	1	2	2	0	1	1	1	1	laboure	1	1	1	1	1	.932263	2
340 441 3	340	441	932263	18	0	340	2	0	1 wives	1	10	0	1	0	0	1	2	1	1	1	1	1	1	2	2	0	1	1	1	1	1t work	1	1	1	1	1	.932263	0
341 144 3	341	144	568065	18	0	341	2	0	0 wives	1	10	0	1	0	0	1	2	1	1	1	1	1	1	0	0	0	0	0	1	0	refuse	1	1	0	0	1	.568065	2
342 209 2	342	209	1139120	18	0	342	18	0	1 wives	1	8	0	0	2	0	1	0	0	1	1	1	1	1	0	0	0	1	1	1	1	subsist	1	1	1	1	1	113912	0
343 411 3	343	411	38992	18	0	343	20	0	0 wives	1	5	0	1	0	1	0	1	1	1	0	0	0	0	0	0	0	0	0	1	0	refuse	1	1	0	0	0	.038992	0
345 6 3	345	6	1378685	18	0	345	6	0	1 wives	1	2	0	1	0	0	1	2	1	1	1	1	1	1	2	2	0	1	1	1	1	agricul	1	1	1	1	1	1378685	3
345 310 3	345	310	1378685	18	0	345	6	0	1 wives	1	2	0	1	1	0	1	2	1	1	1	1	1	1	1	1	0	1	1	1	1	subsist	1	1	1	1	1	1378685	1
347 138 2	347	138	1556960	18	0	347	18	0	1 wives	1	8	0	1	2	0	0	2	1	1	1	1	1	1	1	2	0	1	1	1	1	subsist	1	1	1	1	1	155696	0
349 64 2	349	64	2370733	18	0	349	9	0	1 wives	1	7	0	1	2	0	0	1	1	1	1	1	1	1	0	0	0	1	1	1	1	subsist	1	1	1	1	1	2370733	0
349 140 2	349	140	2370733	18	0	349	9	0	0 wives	1	7	0	1	2	0	0	2	1	1	0	0	0	0	1	1	0	0	0	1	0	subsist	1	1	0	0	0	2370733	0
349 222 4	349	222	2370733	18	0	349	9	0	1 wives	1	7	0	1	2	0	1	2	1	1	1	1	1	1	1	1	0	1	1	1	1	1t work	1	1	1	1	1	2370733	0
349 263 3	349	263	2370733	18	0	349	9	0	1 wives	1	7	0	1	2	1	1	2	1	1	1	1	1	1	1	2	0	1	1	1	1	subsist	1	1	1	1	1	2370733	2
351 39 4	351	39	614772	18	0	351	2	0	0 wives	1	10	0	1	0	1	1	2	1	1	1	1	0	0	2	2	0	0	0	1	0	subsist	1	1	0	0	0	.614772	0
352 36 3	352	36	68002	18	0	352	24	1	1 wives	1	4	1	1	1	1	0	1	1	1	1	1	1	1	2	0	0	1	1	1	1	1t work	1	1	1	1	1	.068002	0
352 282 3	352	282	68002	18	0	352	24	1	1 wives	1	4	1	1	1	0	1	0	1	1	1	1	1	1	2	0	0	1	1	1	1	1t work	1	1	1	1	1	.068002	0
353 35 2	353	35	930188	18	0	353	23	1	1 wives	1	0	1	1	0	0	0	0	1	1	1	1	1	1	2	0	0	1	1	1	1	refuse	1	1	1	1	1	.930188	0
354 80 4	354	80	1530798	18	0	354	6	0	1 wives	1	2	0	1	1	1	1	2	0	1	1	1	1	1	0	1	0	1	1	1	1	subsist	1	1	1	1	1	1530798	0
355 412 4	355	412	641724	18	0	355	2	0	1 wives	1	10	0	1	0	1	1	2	0	1	1	1	1	1	0	0	0	1	1	1	1	subsist	1	1	1	1	1	.641724	2
358 170 3	358	170	96097	18	0	358	12	1	1 wives	1	9	1	0	1	1	1	2	0	1	1	1	1	1	2	0	0	1	1	1	1	1t work	1	1	1	1	1	.096097	0
358 410 3	358	410	96097	18	0	358	12	1	1 wives	1	9	1	1	1	1	1	2	1	1	1	1	1	1	2	0	0	1	1	1	1	1t work	1	1	1	1	1	.096097	0
358 420 2	358	420	96097	18	0	358	12	1	1 wives	1	9	1	1	1	1	0	2	1	1	1	1	1	1	2	0	0	1	1	1	1	1t work	1	1	1	1	1	.096097	0
359 297 3	359	297	1146583	18	0	359	17	0	0 wives	1	8	0	1	0	0	1	2	1	1	1	0	0	0	2	2	0	0	0	1	0	market-	1	1	0	0	1	1146583	2
360 332 3	360	332	1546119	18	0	360	17	0	0 wives	1	8	0	1	2	1	1	2	1	1	1	1	1	1	2	2	0	0	0	1	0	0t work	0	0	0	0	0	1546119	0
361 90 2	361	90	2649317	18	0	361	5	1	1 wives	1	2	1	1	0	0	1	2	1	1	1	1	1	1	2	0	0	1	1	1	1	subsist	1	1	1	1	1	2649317	2
361 102 2	361	102	2649317	18	0	361	5	1	0 wives	1	2	1	1	0	1	0	1	1	1	1	1	0	0	2	0	0	0	0	1	0	sales w	1	0	0	0	1	2649317	2
361 320 5	361	320	2649317	18	0	361	5	1	1 wives	1	2	1	1	0	0	0	0	1	1	1	1	1	1	2	0	0	1	1	1	1	subsist	1	1	1	1	1	2649317	2
361 455 2	361	455	2649317	18	0	361	5	1	1 wives	1	2	1	1	0	0	1	0	1	1	1	1	1	1	2	0	0	1	1	1	1	market-	1	1	1	1	1	2649317	2
362 420 2	362	420	207334	18	0	362	4	0	1 wives	1	1	0	1	1	0	0	1	0	1	1	1	1	1	0	0	0	1	1	1	1	1t work	1	1	1	1	1	.207334	0
363 5 2	363	5	147281	18	0	363	24	1	1 wives	1	4	1	1	1	0	1	0	1	1	1	1	1	1	2	0	0	1	1	1	1	1t work	1	1	1	1	1	.147281	0
363 119 2	363	119	147281	18	0	363	24	1	1 wives	1	4	1	1	1	1	0	1	1	1	1	1	1	1	2	1	0	1	1	1	1	refuse	1	1	1	1	1	.147281	0
364 303 1	364	303	68558	18	0	364	14	1	1 wives	1	3	1	1	2	0	1	0	1	1	1	1	1	1	2	0	0	1	1	1	1	custome	1	1	1	1	1	.068558	0
365 195 4	365	195	1178183	18	0	365	17	0	1 wives	1	8	0	1	0	1	1	2	0	1	1	1	1	1	1	2	0	1	1	1	1	1t work	1	1	1	1	1	1178183	0
365 356 4	365	356	1178183	18	0	365	17	0	1 wives	1	8	0	1	0	0	1	2	1	1	1	1	1	1	1	2	0	1	1	1	1	sales w	1	1	1	1	1	1178183	0
366 47 2	366	47	85335	18	0	366	4	0	1 wives	1	1	0	1	1	0	1	1	1	1	1	1	1	1	2	2	0	1	1	1	1	sales w	1	1	1	1	1	.085335	0
366 182 4	366	182	85335	18	0	366	4	0	1 wives	1	1	0	1	1	0	0	0	1	1	1	1	1	1	2	2	0	1	1	1	1	teaching	1	1	1	1	1	.085335	0
367 339 1	367	339	362554	18	0	367	13	0	1 wives	1	9	0	1	1	1	1	0	1	1	1	1	1	1	0	0	0	1	1	1	1	1t work	1	1	1	1	1	.362554	0
369 4 1	369	4	399978	18	0	369	23	1	0 wives	1	0	1	1	0	0	1	0	1	1	1	1	1	1	2	1	0	0	0	1	0	0t work	0	0	0	0	1	.399978	2
369 324 5	369	324	399978	18	0	369	23	1	0 wives	1	0	1	2	0	1	1	2	1	1	1	1	1	1	2	2	0	0	0	1	0	0t work	0	0	0	0	1	.399978	2
369 370 3	369	370	399978	18	0	369	23	1	1 wives	1	0	1	1	1	0	0	2	1	1	1	1	1	1	2	2	0	1	1	1	1	sales w	1	1	1	1	1	.399978	3
369 473 3	369	473	399978	18	0	369	23	1	0 wives	1	0	1	1	0	0	0	1	1	1	1	1	1	1	2	2	0	1	0	1	0	sales w	1	1	0	0	1	.399978	2
370 184 3	370	184	11371	18	0	370	20	0	1 wives	1	5	0	1	2	0	1	2	1	1	1	1	1	1	0	0	0	1	1	1	1	1t work	1	1	1	1	1	.011371	0
371 236 4	371	236	53979	18	0	371	20	0	0 wives	1	5	0	1	1	1	1	2	1	1	1	1	0	0	2	2	0	0	0	1	0	laboure	1	1	0	1	1	.053979	3
371 399 2	371	399	53979	18	0	371	20	0	0 wives	1	5	0	1	1	0	0	2	1	1	1	1	1	1	1	1	0	0	0	1	0	0t work	0	0	0	1	0	.053979	1
372 465 2	372	465	2872686	18	0	372	10	0	1	2	7	0	1	1	0	0	2	1	1	1	1	1	1	1	2	0	1	1	2	1	subsist	1	1	1	1	1	2872686	1
373 154 4	373	154	1461167	18	0	373	17	0	1 wives	1	8	0	1	2	1	1	2	1	1	1	1	1	1	0	0	0	1	1	1	1	sales w	1	1	1	1	1	1461167	0
374 187 12	374	187	131011	18	0	374	15	0	1 wives	1	3	0	0	0	1	1	1	0	1	1	1	1	1	0	0	0	1	1	1	1	laboure	1	1	1	1	1	.131011	1
374 287 4	374	287	131011	18	0	374	15	0	1 wives	1	3	0	1	0	0	1	0	0	1	1	1	1	1	1	1	0	1	1	1	1	subsist	1	1	1	1	1	.131011	3
375 71 3	375	71	1788810	18	0	375	7	0	1 wives	1	2	0	1	0	0	1	2	1	1	1	1	1	1	0	1	0	1	1	1	1	subsist	1	1	1	1	1	178881	2
375 162 3	375	162	1788810	18	0	375	7	0	1 wives	1	2	0	1	0	0	1	2	1	1	1	1	1	1	2	2	0	1	1	1	1	subsist	1	1	1	1	1	178881	2
377 12 3	377	12	200033	18	0	377	12	1	1 wives	1	9	1	1	0	0	1	1	1	1	1	1	1	1	2	0	0	1	1	1	1	1t work	1	1	1	1	1	.200033	0
377 46 3	377	46	200033	18	0	377	12	1	1 wives	1	9	1	1	1	1	1	2	1	1	1	1	1	1	2	0	0	1	1	1	1	1t work	1	1	1	1	1	.200033	0
379 349 3	379	349	1233241	18	0	379	13	0	1 wives	1	9	0	1	1	0	0	2	1	1	1	1	1	1	0	0	0	1	1	1	1	1t work	1	1	1	1	1	1233241	0
381 128 2	381	128	23967	18	0	381	22	0	1 wives	1	6	0	1	1	0	1	1	1	1	1	1	1	1	2	2	0	1	1	1	1	persona	1	1	1	1	1	.023967	1
382 328 3	382	328	2083031	18	0	382	7	0	1 wives	1	2	0	1	0	1	1	2	1	1	1	1	1	1	2	2	0	1	1	1	1	1t work	1	1	1	1	1	2083031	2
384 7 2	384	7	1176624	18	0	384	2	0	1 wives	1	10	0	1	0	0	0	2	1	1	1	1	1	1	2	2	0	1	1	1	1	refuse	1	1	1	1	1	1176624	2
384 271 4	384	271	1176624	18	0	384	2	0	1 wives	1	10	0	0	0	1	1	2	1	1	1	1	1	1	0	0	0	1	1	1	1	buildin	1	1	1	1	1	1176624	2
384 285 3	384	285	1176624	18	0	384	2	0	0 wives	1	10	0	1	0	1	1	1	1	1	1	1	0	0	2	2	0	0	0	1	0	refuse	1	1	0	0	1	1176624	2
384 306 3	384	306	1176624	18	0	384	2	0	1 wives	1	10	0	0	0	0	1	2	1	1	1	1	1	1	0	0	0	1	1	1	1	laboure	1	1	1	1	1	1176624	2
385 217 3	385	217	58036	18	0	385	24	1	1 wives	1	4	1	1	1	1	1	2	1	1	1	1	1	1	2	2	0	1	1	1	1	1t work	1	1	1	1	1	.058036	0
385 269 4	385	269	58036	18	0	385	24	1	0 wives	1	4	1	1	0	0	0	1	1	1	1	1	1	1	2	2	0	0	0	1	0	0t work	0	0	0	0	0	.058036	0
388 141 4	388	141	2480021	18	0	388	16	1	1 wives	1	8	1	1	2	1	1	2	1	1	1	1	1	1	0	0	0	1	1	1	1	subsist	1	1	1	1	1	2480021	0
388 370 2	388	370	2480021	18	0	388	16	1	1 wives	1	8	1	1	2	0	0	1	1	1	1	1	1	1	0	0	0	1	1	1	1	1t work	1	1	1	1	1	2480021	0
389 327 5	389	327	135296	18	0	389	4	0	1 wives	1	1	0	0	1	1	0	2	0	1	1	1	1	1	0	0	0	1	1	1	1	1t work	1	1	1	1	1	.135296	0
389 464 5	389	464	135296	18	0	389	4	0	1 wives	1	1	0	0	1	0	0	2	0	1	1	1	1	1	0	0	0	1	1	1	1	laboure	1	1	1	1	1	.135296	0
390 1 2	390	1	62256	18	0	390	24	1	1 wives	1	4	1	1	1	0	0	2	1	1	1	1	1	1	2	1	0	1	1	1	1	1t work	1	1	1	1	1	.062256	0
390 17 8	390	17	62256	18	0	390	24	1	1 wives	1	4	1	1	1	1	0	2	1	1	1	1	1	1	2	0	0	1	1	1	1	1t work	1	1	1	1	1	.062256	0
390 78 1	390	78	62256	18	0	390	24	1	1 wives	1	4	1	1	1	1	1	0	1	1	1	1	1	1	2	0	0	1	1	1	1	1t work	1	1	1	1	1	.062256	0
391 57 2	391	57	1478759	18	0	391	8	1	0 wives	1	7	1	1	0	0	0	2	1	1	1	1	1	1	2	1	0	0	0	1	0	street	1	0	0	1	1	1478759	3
392 368 2	392	368	610526	18	0	392	2	0	0 wives	1	10	0	1	0	0	0	2	1	1	1	1	1	0	2	2	0	0	0	1	0	0t work	0	0	0	0	1	.610526	2
393 287 2	393	287	60957	18	0	393	21	1	1 wives	1	6	1	1	1	0	1	0	1	1	1	1	1	1	2	0	0	1	1	1	1	laboure	1	1	1	1	1	.060957	1
393 339 4	393	339	60957	18	0	393	21	1	1 wives	1	6	1	1	2	0	1	2	1	1	1	1	1	1	2	0	0	1	1	1	1	1t work	1	1	1	1	1	.060957	0
394 102 2	394	102	202150	18	0	394	13	0	1 wives	1	9	0	0	1	0	0	1	0	1	1	1	1	1	0	0	0	1	1	1	1	laboure	1	1	1	1	1	.20215	3
394 228 2	394	228	202150	18	0	394	13	0	1 wives	1	9	0	1	1	0	0	2	0	1	1	1	1	1	0	0	0	1	1	1	1	1t work	1	1	1	1	1	.20215	0
395 166 3	395	166	107355	18	0	395	15	0	1 wives	1	3	0	1	1	0	0	2	1	1	1	1	1	1	0	0	0	1	1	1	1	agricul	1	1	1	1	1	.107355	0
395 309 3	395	309	107355	18	0	395	15	0	1 wives	1	3	0	1	1	1	1	2	1	1	1	1	1	1	0	0	0	1	1	1	1	agricul	1	1	1	1	1	.107355	0
395 480 4	395	480	107355	18	0	395	15	0	1 wives	1	3	0	1	1	1	1	2	1	1	1	1	1	1	0	0	0	1	1	1	1	agricul	1	1	1	1	1	.107355	0
396 5 2	396	5	31990	18	0	396	21	1	0 wives	1	6	1	1	0	0	0	1	1	1	1	1	1	1	2	1	0	0	0	1	0	refuse	1	1	0	1	0	.03199	1
399 71 3	399	71	3379427	18	0	399	11	0	0 wives	1	7	0	1	0	1	1	2	1	1	1	1	0	0	2	2	0	0	0	1	0	refuse	1	1	0	0	0	3379427	0
399 357 4	399	357	3379427	18	0	399	11	0	0 wives	1	7	0	1	2	1	1	1	1	1	1	1	0	0	2	2	0	0	0	1	0	refuse	1	1	0	0	0	3379427	0
399 444 2	399	444	3379427	18	0	399	11	0	0 wives	1	7	0	1	0	0	1	0	1	1	1	1	0	0	2	2	0	0	0	1	0	0t work	0	0	0	0	0	3379427	0
402 126 6	402	126	624901	18	0	402	23	1	1 wives	1	0	1	1	1	1	1	1	1	1	1	1	1	1	2	1	0	1	1	1	1	handicr	1	1	1	1	1	.624901	3
403 310 3	403	310	2123256	18	0	403	7	0	1 wives	1	2	0	1	0	0	1	2	1	1	1	1	1	1	0	1	0	1	1	1	1	1t work	1	1	1	1	1	2123256	2
403 482 2	403	482	2123256	18	0	403	7	0	1 wives	1	2	0	1	0	0	0	2	1	1	1	1	1	1	2	2	0	1	1	1	1	1t work	1	1	1	1	1	2123256	2
404 130 1	404	130	433987	18	0	404	1	1	1 wives	1	10	1	2	3	0	1	0	1	1	1	1	1	1	2	1	0	1	1	1	1	1t work	1	1	1	1	1	.433987	0
405 355 3	405	355	1717384	18	0	405	17	0	1 wives	1	8	0	1	2	0	0	2	1	1	1	1	1	1	0	0	0	1	1	1	1	sales w	1	1	1	1	1	1717384	0
405 389 4	405	389	1717384	18	0	405	17	0	1 wives	1	8	0	1	2	1	1	2	1	1	1	1	1	1	0	1	0	1	1	1	1	market-	1	1	1	1	1	1717384	0
405 451 3	405	451	1717384	18	0	405	17	0	1 wives	1	8	0	1	2	0	1	2	0	1	1	1	1	1	0	0	0	1	1	1	1	sales w	1	1	1	1	1	1717384	0
407 126 3	407	126	155339	18	0	407	15	0	1 wives	1	3	0	1	1	0	1	2	1	1	1	1	1	1	1	1	0	1	1	1	1	subsist	1	1	1	1	1	.155339	0
408 150 3	408	150	2541592	18	0	408	17	0	0 wives	1	8	0	1	2	0	0	2	1	1	1	1	0	0	0	0	0	0	0	1	0	0t work	0	0	0	0	0	2541592	0
408 232 4	408	232	2541592	18	0	408	17	0	0 wives	1	8	0	1	2	0	0	2	1	1	1	0	0	0	0	1	0	0	0	1	0	0t work	0	0	0	0	0	2541592	0
408 308 3	408	308	2541592	18	0	408	17	0	1 wives	1	8	0	1	2	0	1	2	0	1	1	1	1	1	0	0	0	1	1	1	1	subsist	1	1	1	1	1	2541592	3
412 282 2	412	282	2795822	18	0	412	8	1	0 wives	1	7	1	1	0	0	0	2	1	1	1	1	1	1	2	2	0	0	0	1	0	0t work	0	0	0	1	1	2795822	3
413 50 3	413	50	499059	18	0	413	2	0	0 wives	1	10	0	1	0	1	1	2	1	1	1	1	0	0	0	1	0	0	0	1	0	agricul	1	1	0	0	1	.499059	2
413 316 3	413	316	499059	18	0	413	2	0	0 wives	1	10	0	1	0	0	1	2	1	1	0	0	0	0	0	0	0	0	0	1	0	0t work	0	0	0	0	1	.499059	2
415 391 5	415	391	52668	18	0	415	15	0	0 wives	1	3	0	1	0	1	1	2	1	1	1	1	0	0	2	2	0	0	0	1	0	subsist	1	1	0	0	1	.052668	2
417 373 5	417	373	29684	18	0	417	20	0	1 wives	1	5	0	1	2	1	1	0	0	1	1	1	1	1	0	0	0	1	1	1	1	assembl	1	1	1	1	1	.029684	0
419 100 1	419	100	37257	18	0	419	22	0	1	2	6	0	1	1	0	1	0	0	1	1	1	1	1	1	1	1	1	1	2	1	refuse	1	1	1	1	1	.037257	1
420 48 2	420	48	1693975	18	0	420	18	0	1 wives	1	8	0	1	1	0	0	1	0	1	1	1	1	1	0	0	0	1	1	1	1	market-	1	1	1	1	1	1693975	1
420 366 4	420	366	1693975	18	0	420	18	0	1 wives	1	8	0	1	1	1	1	2	0	1	1	1	1	1	1	1	0	1	1	1	1	market-	1	1	1	1	1	1693975	1
422 173 2	422	173	3552669	18	0	422	11	0	1 wives	1	7	0	1	2	1	0	1	1	1	1	1	1	1	0	0	0	1	1	1	1	market-	1	1	1	1	1	3552669	0
423 276 6	423	276	2651766	18	0	423	10	0	0 wives	1	7	0	2	0	1	1	1	1	1	1	0	0	0	2	2	0	0	0	1	0	subsist	1	1	0	0	1	2651766	2
423 448 4	423	448	2651766	18	0	423	10	0	0 wives	1	7	0	1	0	1	0	2	1	1	1	0	0	0	2	2	0	0	0	1	0	refuse	1	1	0	0	1	2651766	2
424 481 2	424	481	485618	18	0	424	2	0	0 wives	1	10	0	1	0	0	0	1	1	1	1	1	0	0	0	1	0	0	0	1	0	subsist	1	1	0	0	1	.485618	2
426 247 4	426	247	45613	18	0	426	19	1	1 wives	1	5	1	1	2	1	1	2	0	1	1	1	1	1	0	0	0	1	1	1	1	subsist	1	1	1	1	1	.045613	0
428 222 6	428	222	609084	18	0	428	23	1	0 wives	1	0	1	1	1	1	1	2	1	1	0	1	1	1	2	1	0	0	0	1	0	metal,	1	1	0	0	0	.609084	0
428 416 5	428	416	609084	18	0	428	23	1	0 wives	1	0	1	1	1	1	1	1	1	1	1	1	1	1	2	2	0	0	0	1	0	refuse	1	0	0	0	0	.609084	0
428 466 6	428	466	609084	18	0	428	23	1	0 wives	1	0	1	1	0	1	0	1	1	1	1	1	1	1	2	1	0	0	0	1	0	0t work	0	0	0	0	1	.609084	2
429 47 2	429	47	1920823	18	0	429	7	0	1 wives	1	2	0	0	0	0	0	2	0	1	1	1	1	1	2	2	0	1	1	1	1	market-	1	1	1	1	1	1920823	2
430 160 3	430	160	656792	18	0	430	2	0	1 wives	1	10	0	1	0	1	1	2	1	1	1	1	1	1	1	1	0	1	1	1	1	subsist	1	1	1	1	1	.656792	2
431 409 3	431	409	2162298	18	0	431	7	0	1 wives	1	2	0	0	0	1	1	2	0	1	1	1	1	1	0	0	0	1	1	1	1	market-	1	1	1	1	1	2162298	2
431 429 3	431	429	2162298	18	0	431	7	0	0 wives	1	2	0	1	0	1	1	2	1	1	0	1	0	0	0	0	0	0	0	1	0	subsist	1	0	0	0	1	2162298	2
435 366 2	435	366	12406	18	0	435	20	0	1 wives	1	5	0	1	2	0	1	2	0	1	1	1	1	1	0	0	0	1	1	1	1	market-	1	1	1	1	1	.012406	0
436 436 3	436	436	43601	18	0	436	22	0	1 wives	1	6	0	1	1	1	1	1	1	1	1	1	1	1	0	0	0	1	1	1	1	subsist	1	1	1	1	1	.043601	1
436 436 4	436	436	43601	18	0	436	22	0	1 wives	1	6	0	0	1	1	1	1	0	1	1	1	1	1	0	0	0	1	1	1	1	subsist	1	1	1	1	1	.043601	1
438 388 3	438	388	3077458	18	0	438	10	0	1 wives	1	7	0	1	1	1	1	1	0	1	1	1	1	1	0	0	0	1	1	1	1	subsist	1	1	1	1	1	3077458	0
439 322 2	439	322	546273	18	0	439	12	1	1 wives	1	9	1	1	1	1	0	1	1	1	1	1	1	1	2	2	0	1	1	1	1	1t work	1	1	1	1	1	.546273	0
440 296 3	440	296	215191	18	0	440	3	1	1 wives	1	1	1	2	1	1	1	2	1	1	1	1	1	1	2	0	0	1	1	1	1	1t work	1	1	1	1	1	.215191	0
442 224 3	442	224	611667	18	0	442	2	0	1 wives	1	10	0	0	1	1	1	2	0	1	1	1	1	1	0	0	0	1	1	1	1	market-	1	1	1	1	1	.611667	0
442 243 4	442	243	611667	18	0	442	2	0	1 wives	1	10	0	1	1	1	1	2	1	1	1	1	1	1	0	0	0	1	1	1	1	laboure	1	1	1	1	1	.611667	1
444 229 3	444	229	55185	18	0	444	24	1	0 wives	1	4	1	1	1	0	0	2	1	1	0	1	1	1	2	2	0	0	0	1	0	0t work	0	0	0	0	0	.055185	0
445 316 3	445	316	1610710	18	0	445	17	0	1 wives	1	8	0	1	2	1	1	2	1	1	1	1	1	1	0	0	0	1	1	1	1	subsist	1	1	1	1	1	161071	2
451 372 3	451	372	475741	18	0	451	23	1	0 wives	1	0	1	1	1	0	1	2	1	1	1	1	1	1	2	1	0	0	0	1	0	0t work	0	0	0	0	0	.475741	0
452 23 5	452	23	2694322	18	0	452	11	0	0 wives	1	7	0	1	0	1	1	2	1	1	1	1	1	1	2	2	0	0	0	1	0	subsist	1	0	0	0	0	2694322	0
452 86 4	452	86	2694322	18	0	452	11	0	1 wives	1	7	0	1	0	0	1	2	1	1	1	1	1	1	1	2	0	1	1	1	1	subsist	1	1	1	1	1	2694322	2
452 259 3	452	259	2694322	18	0	452	11	0	1 wives	1	7	0	1	0	0	1	2	1	1	1	1	1	1	2	2	0	1	1	1	1	subsist	1	1	1	1	1	2694322	2
455 432 2	455	432	3245134	18	0	455	5	1	0 wives	1	2	1	1	0	0	0	2	1	1	1	1	1	1	2	1	0	0	0	1	0	0t work	0	0	1	0	1	3245134	2
456 134 3	456	134	2010092	18	0	456	6	0	1 wives	1	2	0	1	0	1	1	1	1	1	1	1	1	1	2	2	0	1	1	1	1	market-	1	1	1	1	1	2010092	2
456 473 4	456	473	2010092	18	0	456	6	0	1 wives	1	2	0	0	0	0	1	2	0	1	1	1	1	1	0	0	0	1	1	1	1	subsist	1	1	1	1	1	2010092	2
458 173 5	458	173	191734	18	0	458	12	1	1 wives	1	9	1	1	1	1	1	2	1	1	1	1	1	1	2	0	0	1	1	1	1	1t work	1	1	1	1	1	.191734	0
458 400 4	458	400	191734	18	0	458	12	1	1 wives	1	9	1	0	1	0	1	2	1	1	1	1	1	1	2	0	0	1	1	1	1	1t work	1	1	1	1	1	.191734	0
458 414 6	458	414	191734	18	0	458	12	1	1 wives	1	9	1	1	1	1	1	2	1	1	1	1	1	1	2	1	0	1	1	1	1	1t work	1	1	1	1	1	.191734	0
459 441 8	459	441	43518	18	0	459	20	0	1 wives	1	5	0	1	0	1	1	2	1	1	1	1	1	1	2	2	0	1	1	1	1	1t work	1	1	1	1	1	.043518	0
459 483 6	459	483	43518	18	0	459	20	0	1 wives	1	5	0	1	2	1	0	2	1	1	1	1	1	1	2	2	0	1	1	1	1	agricul	1	1	1	1	1	.043518	3
460 313 4	460	313	1727496	18	0	460	6	0	1 wives	1	2	0	1	1	0	1	2	1	1	1	1	1	1	1	1	0	1	1	1	1	subsist	1	1	1	1	1	1727496	0
460 347 4	460	347	1727496	18	0	460	6	0	1 wives	1	2	0	1	1	1	1	2	0	1	1	1	1	1	2	2	0	1	1	1	1	market-	1	1	1	1	1	1727496	0
460 457 3	460	457	1727496	18	0	460	6	0	1 wives	1	2	0	1	1	0	1	2	1	1	1	1	1	1	2	2	0	1	1	1	1	1t work	1	1	1	1	1	1727496	0
461 430 4	461	430	513203	18	0	461	2	0	0 wives	1	10	0	1	0	1	1	2	1	1	1	1	0	0	1	1	0	0	0	1	0	0t work	0	0	0	0	1	.513203	2
462 162 4	462	162	2742313	18	0	462	9	0	1 wives	1	7	0	1	1	1	1	2	1	1	1	1	1	1	2	2	0	1	1	1	1	subsist	1	1	1	1	1	2742313	1
462 289 3	462	289	2742313	18	0	462	9	0	1 wives	1	7	0	1	1	0	1	2	1	1	1	1	1	1	0	0	0	1	1	1	1	subsist	1	1	1	1	1	2742313	0
462 341 2	462	341	2742313	18	0	462	9	0	1 wives	1	7	0	1	1	1	0	2	1	1	1	1	1	1	2	2	0	1	1	1	1	subsist	1	1	1	1	1	2742313	1
464 108 2	464	108	415307	18	0	464	23	1	0 wives	1	0	1	1	0	1	0	1	1	1	1	1	1	1	2	1	0	0	0	1	0	0t work	0	0	0	1	1	.415307	3
465 114 3	465	114	32759	18	0	465	20	0	0 wives	1	5	0	1	0	1	1	2	1	1	1	1	0	0	2	2	0	0	0	1	0	0t work	0	0	0	0	0	.032759	0
[truncated: 10,689 more rows]
